# Supplementary material for: Amphibious epidermal area networks for uninterrupted wireless data and power transfer
Source: Nat Commun. 2023 Nov 18;14:7522. doi: 10.1038/s41467-023-43344-6 (PMC10657464; doi:10.1038/s41467-023-43344-6)
Supplement: Supplementary file 4 — Source Data [file 41467_2023_43344_MOESM4_ESM.xlsx]

## Sheet: Figure 1c
Amphibious Epidermal Area Networks for Uninterrupted Wireless Data and Power Transfer
Source Data
Figure	1c
MI Propagation									Far field propagation
	sig=0.1		sig=1		sig=10					sig=0.1		sig=1		sig=10
Freq (MHz)	beta (pi/m)	alpha (pi/m)	beta (pi/m)	alpha (pi/m)	beta (pi/m)	alpha (pi/m)			Freq (MHz)	beta (pi/m)	alpha (pi/m)	beta (pi/m)	alpha (pi/m)	beta (pi/m)	alpha (pi/m)
11.5	3.46378	5.72969	3.54648	5.78737	3.55506	5.79324			1000	8.24776	19.3992	20.5638	77.8065	63.4217	252.28
11.51	3.47202	5.72159	3.55455	5.7796	3.56311	5.7855			1010	8.30905	19.4487	20.6721	78.1729	63.7398	253.531
11.52	3.48028	5.71352	3.56265	5.77185	3.57119	5.77779			1020	8.37033	19.4974	20.78	78.5371	64.0564	254.776
11.53	3.48858	5.70548	3.57077	5.76413	3.5793	5.7701			1030	8.43161	19.5455	20.8874	78.8992	64.3714	256.014
11.54	3.49692	5.69746	3.57893	5.75644	3.58744	5.76244			1040	8.49289	19.5929	20.9944	79.2593	64.6849	257.247
11.55	3.50528	5.68946	3.58712	5.74876	3.59561	5.7548			1050	8.55417	19.6395	21.1009	79.6173	64.997	258.474
11.56	3.51367	5.6815	3.59534	5.74112	3.60381	5.74719			1060	8.61545	19.6856	21.2071	79.9734	65.3076	259.694
11.57	3.5221	5.67355	3.60358	5.7335	3.61204	5.7396			1070	8.67673	19.7309	21.3128	80.3274	65.6167	260.909
11.58	3.53056	5.66564	3.61186	5.72591	3.62029	5.73204			1080	8.73802	19.7757	21.4181	80.6795	65.9245	262.118
11.59	3.53905	5.65775	3.62016	5.71834	3.62858	5.72451			1090	8.79931	19.8197	21.523	81.0296	66.2308	263.322
11.6	3.54757	5.64988	3.6285	5.7108	3.63689	5.717			1100	8.8606	19.8632	21.6275	81.3779	66.5358	264.519
11.61	3.55613	5.64205	3.63686	5.70328	3.64524	5.70952			1110	8.92191	19.9061	21.7316	81.7243	66.8394	265.712
11.62	3.56471	5.63424	3.64525	5.6958	3.65361	5.70206			1120	8.98321	19.9483	21.8353	82.0688	67.1416	266.898
11.63	3.57333	5.62646	3.65367	5.68834	3.66201	5.69463			1130	9.04453	19.99	21.9387	82.4115	67.4426	268.08
11.64	3.58198	5.6187	3.66212	5.6809	3.67044	5.68723			1140	9.10585	20.0311	22.0417	82.7523	67.7422	269.256
11.65	3.59066	5.61098	3.6706	5.6735	3.67889	5.67986			1150	9.16718	20.0716	22.1443	83.0914	68.0406	270.427
11.66	3.59937	5.60328	3.6791	5.66612	3.68738	5.67252			1160	9.22853	20.1116	22.2465	83.4287	68.3377	271.592
11.67	3.60811	5.59561	3.68764	5.65877	3.69589	5.6652			1170	9.28988	20.151	22.3484	83.7643	68.6335	272.753
11.68	3.61688	5.58797	3.6962	5.65145	3.70443	5.65791			1180	9.35124	20.1898	22.45	84.0982	68.9281	273.909
11.69	3.62568	5.58036	3.70479	5.64416	3.713	5.65065			1190	9.41261	20.2282	22.5511	84.4303	69.2215	275.059
11.7	3.63452	5.57278	3.71341	5.6369	3.7216	5.64342			1200	9.474	20.266	22.652	84.7608	69.5137	276.205
11.71	3.64338	5.56523	3.72206	5.62966	3.73023	5.63622			1210	9.5354	20.3033	22.7525	85.0896	69.8047	277.345
11.72	3.65228	5.55771	3.73073	5.62246	3.73888	5.62905			1220	9.59681	20.3401	22.8526	85.4168	70.0945	278.481
11.73	3.6612	5.55022	3.73944	5.61528	3.74756	5.62191			1230	9.65824	20.3764	22.9525	85.7424	70.3831	279.613
11.74	3.67016	5.54276	3.74817	5.60814	3.75627	5.61479			1240	9.71968	20.4122	23.052	86.0663	70.6706	280.739
11.75	3.67914	5.53533	3.75692	5.60102	3.765	5.60771			1250	9.78113	20.4475	23.1512	86.3887	70.957	281.861
11.76	3.68816	5.52793	3.76571	5.59394	3.77376	5.60066			1260	9.8426	20.4824	23.25	86.7095	71.2422	282.978
11.77	3.6972	5.52057	3.77452	5.58689	3.78255	5.59364			1270	9.90408	20.5168	23.3486	87.0287	71.5263	284.091
11.78	3.70628	5.51323	3.78336	5.57986	3.79137	5.58664			1280	9.96558	20.5507	23.4469	87.3465	71.8094	285.199
11.79	3.71538	5.50593	3.79223	5.57287	3.80021	5.57969			1290	10.0271	20.5842	23.5448	87.6627	72.0914	286.303
11.8	3.72451	5.49866	3.80112	5.56591	3.80908	5.57276			1300	10.0886	20.6173	23.6424	87.9774	72.3723	287.403
11.81	3.73368	5.49142	3.81005	5.55898	3.81798	5.56586			1310	10.1502	20.6499	23.7398	88.2906	72.6521	288.498
11.82	3.74287	5.48422	3.81899	5.55209	3.8269	5.55899			1320	10.2117	20.6821	23.8368	88.6024	72.9309	289.589
11.83	3.75209	5.47705	3.82797	5.54522	3.83585	5.55216			1330	10.2733	20.7138	23.9336	88.9127	73.2087	290.676
11.84	3.76134	5.46991	3.83697	5.53839	3.84482	5.54536			1340	10.3349	20.7452	24.0301	89.2216	73.4854	291.759
11.85	3.77062	5.4628	3.84599	5.53159	3.85382	5.53859			1350	10.3966	20.7761	24.1263	89.529	73.7612	292.837
11.86	3.77993	5.45573	3.85504	5.52482	3.86285	5.53186			1360	10.4582	20.8066	24.2222	89.8351	74.0359	293.911
11.87	3.78926	5.4487	3.86412	5.51809	3.8719	5.52515			1370	10.5199	20.8368	24.3178	90.1398	74.3097	294.982
11.88	3.79863	5.44169	3.87323	5.51139	3.88098	5.51848			1380	10.5815	20.8666	24.4132	90.4431	74.5824	296.048
11.89	3.80802	5.43473	3.88235	5.50472	3.89008	5.51185			1390	10.6432	20.8959	24.5082	90.745	74.8543	297.111
11.9	3.81744	5.42779	3.89151	5.49809	3.89921	5.50524			1400	10.7049	20.9249	24.6031	91.0456	75.1251	298.169
11.91	3.82689	5.4209	3.90069	5.49149	3.90836	5.49868			1410	10.7667	20.9536	24.6976	91.3448	75.3951	299.224
11.92	3.83636	5.41403	3.90989	5.48493	3.91754	5.49214			1420	10.8284	20.9818	24.7919	91.6427	75.664	300.275
11.93	3.84587	5.40721	3.91912	5.4784	3.92674	5.48564			1430	10.8902	21.0097	24.886	91.9394	75.9321	301.322
11.94	3.85539	5.40042	3.92837	5.4719	3.93596	5.47917			1440	10.952	21.0373	24.9798	92.2347	76.1993	302.365
11.95	3.86495	5.39366	3.93765	5.46544	3.94521	5.47274			1450	11.0138	21.0645	25.0733	92.5287	76.4655	303.405
11.96	3.87453	5.38695	3.94696	5.45902	3.95449	5.46635			1460	11.0756	21.0913	25.1666	92.8215	76.7309	304.441
11.97	3.88414	5.38027	3.95628	5.45263	3.96378	5.45999			1470	11.1375	21.1179	25.2596	93.113	76.9953	305.473
11.98	3.89378	5.37362	3.96563	5.44627	3.97311	5.45366			1480	11.1994	21.1441	25.3524	93.4033	77.2589	306.502
11.99	3.90344	5.36702	3.97501	5.43995	3.98245	5.44737			1490	11.2613	21.1699	25.445	93.6924	77.5217	307.527
12	3.91313	5.36045	3.9844	5.43367	3.99182	5.44112			1500	11.3232	21.1955	25.5373	93.9802	77.7835	308.549
12.01	3.92284	5.35392	3.99382	5.42742	4.00121	5.4349			1510	11.3851	21.2207	25.6294	94.2668	78.0445	309.567
12.02	3.93258	5.34743	4.00327	5.42121	4.01062	5.42872			1520	11.4471	21.2456	25.7212	94.5522	78.3047	310.582
12.03	3.94235	5.34097	4.01273	5.41504	4.02006	5.42258			1530	11.5091	21.2702	25.8129	94.8364	78.5641	311.593
12.04	3.95214	5.33456	4.02222	5.40891	4.02952	5.41647			1540	11.5711	21.2945	25.9043	95.1195	78.8226	312.601
12.05	3.96195	5.32818	4.03173	5.40281	4.039	5.4104			1550	11.6331	21.3185	25.9954	95.4014	79.0803	313.605
12.06	3.97179	5.32184	4.04127	5.39675	4.0485	5.40437			1560	11.6951	21.3422	26.0864	95.6821	79.3372	314.607
12.07	3.98165	5.31554	4.05082	5.39072	4.05802	5.39837			1570	11.7572	21.3657	26.1771	95.9617	79.5933	315.605
12.08	3.99154	5.30928	4.0604	5.38474	4.06757	5.39241			1580	11.8193	21.3888	26.2676	96.2402	79.8486	316.599
12.09	4.00145	5.30306	4.07	5.37879	4.07714	5.38649			1590	11.8814	21.4117	26.3579	96.5175	80.1031	317.591
12.1	4.01139	5.29688	4.07962	5.37288	4.08673	5.38061			1600	11.9435	21.4343	26.448	96.7937	80.3568	318.579
12.11	4.02135	5.29075	4.08926	5.36701	4.09633	5.37477			1610	12.0056	21.4566	26.5379	97.0688	80.6098	319.564
12.12	4.03133	5.28465	4.09892	5.36117	4.10596	5.36896			1620	12.0678	21.4786	26.6275	97.3428	80.862	320.546
12.13	4.04133	5.27859	4.1086	5.35538	4.11561	5.36319			1630	12.13	21.5004	26.717	97.6158	81.1134	321.525
12.14	4.05136	5.27257	4.11831	5.34963	4.12528	5.35746			1640	12.1922	21.5219	26.8062	97.8876	81.3641	322.501
12.15	4.06141	5.2666	4.12803	5.34391	4.13497	5.35177			1650	12.2545	21.5432	26.8953	98.1584	81.6141	323.474
12.16	4.07148	5.26066	4.13777	5.33823	4.14468	5.34612			1660	12.3167	21.5642	26.9842	98.4281	81.8633	324.443
12.17	4.08157	5.25477	4.14753	5.3326	4.15441	5.34051			1670	12.379	21.5849	27.0728	98.6968	82.1118	325.41
12.18	4.09169	5.24892	4.15732	5.327	4.16416	5.33494			1680	12.4413	21.6055	27.1613	98.9645	82.3596	326.374
12.19	4.10183	5.24311	4.16712	5.32144	4.17393	5.32941			1690	12.5036	21.6257	27.2495	99.2311	82.6066	327.335
12.2	4.11198	5.23734	4.17694	5.31593	4.18371	5.32392			1700	12.566	21.6458	27.3376	99.4967	82.853	328.292
12.21	4.12216	5.23162	4.18677	5.31045	4.19352	5.31847			1710	12.6283	21.6656	27.4255	99.7613	83.0986	329.247
12.22	4.13236	5.22594	4.19663	5.30501	4.20334	5.31306			1720	12.6907	21.6852	27.5132	100.025	83.3435	330.2
12.23	4.14258	5.2203	4.20651	5.29962	4.21318	5.30769			1730	12.7531	21.7045	27.6007	100.287	83.5878	331.149
12.24	4.15282	5.2147	4.2164	5.29426	4.22304	5.30236			1740	12.8155	21.7236	27.688	100.549	83.8314	332.095
12.25	4.16308	5.20915	4.22631	5.28895	4.23291	5.29707			1750	12.878	21.7425	27.7751	100.81	84.0743	333.039
12.26	4.17336	5.20364	4.23624	5.28368	4.2428	5.29182			1760	12.9405	21.7612	27.8621	101.069	84.3165	333.98
12.27	4.18365	5.19817	4.24618	5.27845	4.25271	5.28661			1770	13.003	21.7797	27.9489	101.328	84.558	334.918
12.28	4.19397	5.19275	4.25614	5.27326	4.26264	5.28145			1780	13.0655	21.7979	28.0355	101.586	84.7989	335.853
12.29	4.20431	5.18738	4.26612	5.26811	4.27258	5.27632			1790	13.128	21.8159	28.1219	101.842	85.0391	336.786
12.3	4.21466	5.18204	4.27611	5.263	4.28254	5.27124			1800	13.1906	21.8338	28.2081	102.098	85.2787	337.716
12.31	4.22503	5.17675	4.28612	5.25794	4.29251	5.2662			1810	13.2531	21.8514	28.2942	102.353	85.5177	338.644
12.32	4.23542	5.17151	4.29615	5.25292	4.3025	5.2612			1820	13.3157	21.8689	28.3801	102.607	85.7559	339.568
12.33	4.24582	5.16631	4.30619	5.24794	4.31251	5.25624			1830	13.3784	21.8861	28.4659	102.86	85.9936	340.49
12.34	4.25625	5.16115	4.31625	5.243	4.32252	5.25133			1840	13.441	21.9031	28.5514	103.112	86.2306	341.41
12.35	4.26668	5.15604	4.32632	5.23811	4.33256	5.24645			1850	13.5037	21.92	28.6368	103.363	86.4671	342.327
12.36	4.27714	5.15098	4.3364	5.23325	4.34261	5.24162			1860	13.5663	21.9366	28.7221	103.614	86.7028	343.241
12.37	4.28761	5.14596	4.3465	5.22844	4.35267	5.23684			1870	13.629	21.9531	28.8071	103.863	86.938	344.153
12.38	4.2981	5.14098	4.35662	5.22368	4.36274	5.23209			1880	13.6918	21.9694	28.8921	104.112	87.1726	345.063
12.39	4.3086	5.13606	4.36674	5.21896	4.37283	5.22739			1890	13.7545	21.9855	28.9768	104.359	87.4066	345.969
12.4	4.31912	5.13117	4.37688	5.21428	4.38294	5.22273			1900	13.8173	22.0014	29.0614	104.606	87.6399	346.874
12.41	4.32965	5.12634	4.38704	5.20964	4.39305	5.21811			1910	13.8801	22.0172	29.1458	104.852	87.8727	347.776
12.42	4.3402	5.12155	4.3972	5.20505	4.40318	5.21354			1920	13.9429	22.0328	29.2301	105.097	88.1049	348.675
12.43	4.35076	5.1168	4.40738	5.2005	4.41332	5.20901			1930	14.0057	22.0482	29.3143	105.341	88.3365	349.572
12.44	4.36134	5.11211	4.41757	5.19599	4.42347	5.20453			1940	14.0685	22.0634	29.3982	105.585	88.5675	350.467
12.45	4.37192	5.10746	4.42778	5.19153	4.43364	5.20008			1950	14.1314	22.0785	29.4821	105.827	88.7979	351.36
12.46	4.38253	5.10285	4.43799	5.18711	4.44381	5.19569			1960	14.1943	22.0934	29.5657	106.069	89.0278	352.249
12.47	4.39314	5.09829	4.44822	5.18274	4.454	5.19133			1970	14.2572	22.1081	29.6492	106.31	89.2571	353.137
12.48	4.40377	5.09378	4.45845	5.17841	4.46419	5.18702			1980	14.3201	22.1227	29.7326	106.55	89.4859	354.022
12.49	4.41441	5.08932	4.4687	5.17412	4.4744	5.18275			1990	14.3831	22.1371	29.8159	106.789	89.714	354.905
12.5	4.42506	5.0849	4.47896	5.16988	4.48462	5.17853			2000	14.446	22.1514	29.8989	107.027	89.9417	355.786
12.51	4.43572	5.08053	4.48922	5.16569	4.49485	5.17435			2010	14.509	22.1655	29.9819	107.265	90.1688	356.665
12.52	4.44639	5.07621	4.4995	5.16154	4.50508	5.17022			2020	14.572	22.1795	30.0647	107.502	90.3953	357.541
12.53	4.45708	5.07194	4.50979	5.15743	4.51533	5.16613			2030	14.6351	22.1933	30.1473	107.738	90.6213	358.415
12.54	4.46777	5.06771	4.52008	5.15337	4.52558	5.16208			2040	14.6981	22.207	30.2299	107.973	90.8467	359.286
12.55	4.47848	5.06353	4.53039	5.14935	4.53585	5.15808			2050	14.7612	22.2205	30.3122	108.207	91.0717	360.156
12.56	4.48919	5.0594	4.5407	5.14538	4.54612	5.15412			2060	14.8242	22.2339	30.3945	108.441	91.2961	361.023
12.57	4.49991	5.05532	4.55102	5.14145	4.5564	5.15021			2070	14.8873	22.2471	30.4766	108.674	91.5199	361.888
12.58	4.51065	5.05128	4.56135	5.13757	4.56669	5.14635			2080	14.9505	22.2602	30.5585	108.906	91.7433	362.751
12.59	4.52139	5.04729	4.57168	5.13373	4.57698	5.14252			2090	15.0136	22.2731	30.6404	109.137	91.9661	363.612
12.6	4.53214	5.04335	4.58203	5.12993	4.58729	5.13875			2100	15.0768	22.286	30.7221	109.368	92.1884	364.471
12.61	4.54289	5.03946	4.59238	5.12619	4.59759	5.13501			2110	15.1399	22.2986	30.8037	109.597	92.4102	365.327
12.62	4.55366	5.03562	4.60273	5.12249	4.60791	5.13133			2120	15.2031	22.3112	30.8851	109.826	92.6315	366.182
12.63	4.56443	5.03183	4.6131	5.11883	4.61823	5.12768			2130	15.2664	22.3236	30.9664	110.055	92.8523	367.034
12.64	4.57521	5.02808	4.62346	5.11522	4.62856	5.12409			2140	15.3296	22.3359	31.0476	110.282	93.0726	367.885
12.65	4.586	5.02438	4.63384	5.11165	4.63889	5.12053			2150	15.3928	22.3481	31.1286	110.509	93.2924	368.733
12.66	4.59679	5.02073	4.64422	5.10813	4.64923	5.11703			2160	15.4561	22.3601	31.2096	110.735	93.5117	369.579
12.67	4.60758	5.01713	4.6546	5.10466	4.65957	5.11356			2170	15.5194	22.372	31.2904	110.961	93.7306	370.423
12.68	4.61839	5.01358	4.66499	5.10123	4.66991	5.11015			2180	15.5827	22.3838	31.371	111.185	93.9489	371.266
12.69	4.6292	5.01008	4.67538	5.09784	4.68027	5.10678			2190	15.646	22.3955	31.4516	111.409	94.1667	372.106
12.7	4.64001	5.00662	4.68578	5.0945	4.69062	5.10345			2200	15.7094	22.407	31.532	111.633	94.3841	372.944
12.71	4.65083	5.00322	4.69618	5.09121	4.70098	5.10017			2210	15.7727	22.4184	31.6123	111.855	94.601	373.78
12.72	4.66165	4.99986	4.70658	5.08796	4.71134	5.09693			2220	15.8361	22.4298	31.6925	112.077	94.8174	374.615
12.73	4.67247	4.99655	4.71699	5.08476	4.7217	5.09374			2230	15.8995	22.441	31.7726	112.298	95.0334	375.447
12.74	4.6833	4.99329	4.7274	5.08161	4.73207	5.0906			2240	15.9629	22.452	31.8525	112.518	95.2489	376.277
12.75	4.69413	4.99008	4.73781	5.0785	4.74244	5.0875			2250	16.0263	22.463	31.9324	112.738	95.4639	377.106
12.76	4.70496	4.98692	4.74822	5.07543	4.75281	5.08445			2260	16.0898	22.4739	32.0121	112.957	95.6785	377.932
12.77	4.7158	4.9838	4.75863	5.07241	4.76318	5.08144			2270	16.1533	22.4846	32.0917	113.176	95.8926	378.757
12.78	4.72664	4.98074	4.76905	5.06944	4.77355	5.07847			2280	16.2167	22.4953	32.1712	113.393	96.1062	379.58
12.79	4.73748	4.97772	4.77946	5.06651	4.78393	5.07556			2290	16.2802	22.5058	32.2505	113.61	96.3195	380.401
12.8	4.74832	4.97476	4.78988	5.06363	4.7943	5.07268			2300	16.3437	22.5163	32.3298	113.827	96.5322	381.22
12.81	4.75916	4.97184	4.8003	5.0608	4.80468	5.06986			2310	16.4073	22.5266	32.409	114.043	96.7445	382.037
12.82	4.77	4.96897	4.81072	5.05801	4.81505	5.06707			2320	16.4708	22.5368	32.488	114.258	96.9564	382.852
12.83	4.78084	4.96615	4.82113	5.05526	4.82542	5.06434			2330	16.5344	22.5469	32.5669	114.472	97.1678	383.666
12.84	4.79168	4.96338	4.83155	5.05256	4.8358	5.06165			2340	16.598	22.557	32.6457	114.686	97.3788	384.478
12.85	4.80252	4.96066	4.84196	5.04991	4.84617	5.059			2350	16.6616	22.5669	32.7244	114.899	97.5894	385.288
12.86	4.81336	4.95798	4.85238	5.0473	4.85654	5.0564			2360	16.7252	22.5767	32.803	115.111	97.7995	386.096
12.87	4.8242	4.95536	4.86279	5.04474	4.86691	5.05384			2370	16.7888	22.5865	32.8815	115.323	98.0093	386.902
12.88	4.83503	4.95278	4.8732	5.04222	4.87728	5.05133			2380	16.8525	22.5961	32.9599	115.534	98.2185	387.707
12.89	4.84586	4.95025	4.88361	5.03975	4.88764	5.04887			2390	16.9161	22.6056	33.0382	115.745	98.4274	388.51
12.9	4.8567	4.94777	4.89401	5.03733	4.898	5.04645			2400	16.9798	22.6151	33.1164	115.955	98.6358	389.311
12.91	4.86752	4.94534	4.90441	5.03495	4.90836	5.04407			2410	17.0435	22.6244	33.1944	116.164	98.8439	390.11
12.92	4.87835	4.94296	4.91481	5.03261	4.91872	5.04175			2420	17.1072	22.6337	33.2724	116.373	99.0515	390.908
12.93	4.88917	4.94063	4.92521	5.03032	4.92907	5.03946			2430	17.171	22.6429	33.3503	116.581	99.2587	391.704
12.94	4.89999	4.93834	4.9356	5.02808	4.93942	5.03722			2440	17.2347	22.652	33.428	116.788	99.4655	392.498
12.95	4.9108	4.9361	4.94598	5.02588	4.94976	5.03503			2450	17.2985	22.661	33.5057	116.995	99.6719	393.291
12.96	4.92161	4.93391	4.95636	5.02372	4.9601	5.03287			2460	17.3622	22.6699	33.5833	117.201	99.8778	394.081
12.97	4.93241	4.93177	4.96674	5.02161	4.97043	5.03077			2470	17.426	22.6787	33.6607	117.407	100.083	394.871
12.98	4.94321	4.92968	4.97711	5.01955	4.98076	5.02871			2480	17.4898	22.6875	33.7381	117.612	100.289	395.658
12.99	4.954	4.92764	4.98748	5.01753	4.99108	5.02669			2490	17.5536	22.6961	33.8154	117.816	100.493	396.444
13	4.96479	4.92564	4.99784	5.01556	5.0014	5.02472			2500	17.6175	22.7047	33.8925	118.02	100.698	397.228
13.01	4.97557	4.92369	5.00819	5.01363	5.01171	5.02279			2510	17.6813	22.7132	33.9696	118.223	100.902	398.011
13.02	4.98634	4.92179	5.01854	5.01174	5.02201	5.02091			2520	17.7452	22.7216	34.0466	118.426	101.105	398.792
13.03	4.9971	4.91994	5.02888	5.0099	5.03231	5.01907			2530	17.8091	22.73	34.1235	118.628	101.309	399.571
13.04	5.00786	4.91813	5.03921	5.0081	5.0426	5.01728			2540	17.873	22.7382	34.2003	118.83	101.511	400.349
13.05	5.01861	4.91638	5.04954	5.00635	5.05288	5.01553			2550	17.9369	22.7464	34.277	119.03	101.714	401.125
13.06	5.02935	4.91467	5.05986	5.00464	5.06316	5.01382			2560	18.0008	22.7545	34.3536	119.231	101.916	401.9
13.07	5.04009	4.913	5.07017	5.00298	5.07343	5.01216			2570	18.0647	22.7626	34.4301	119.431	102.118	402.673
13.08	5.05081	4.91139	5.08047	5.00136	5.08369	5.01054			2580	18.1287	22.7705	34.5065	119.63	102.319	403.444
13.09	5.06153	4.90982	5.09076	4.99979	5.09394	5.00896			2590	18.1927	22.7784	34.5828	119.828	102.52	404.214
13.1	5.07223	4.9083	5.10104	4.99826	5.10418	5.00743			2600	18.2566	22.7862	34.6591	120.026	102.721	404.982
13.11	5.08293	4.90682	5.11132	4.99677	5.11441	5.00594			2610	18.3206	22.794	34.7352	120.224	102.921	405.749
13.12	5.09361	4.90539	5.12158	4.99533	5.12463	5.0045			2620	18.3846	22.8016	34.8113	120.421	103.121	406.514
13.13	5.10429	4.90401	5.13184	4.99392	5.13484	5.0031			2630	18.4487	22.8092	34.8872	120.617	103.32	407.278
13.14	5.11495	4.90268	5.14208	4.99257	5.14504	5.00174			2640	18.5127	22.8168	34.9631	120.813	103.519	408.04
13.15	5.12561	4.90139	5.15232	4.99125	5.15524	5.00042			2650	18.5768	22.8242	35.0389	121.008	103.718	408.801
13.16	5.13625	4.90015	5.16254	4.98998	5.16542	4.99915			2660	18.6408	22.8316	35.1146	121.203	103.916	409.56
13.17	5.14688	4.89895	5.17275	4.98876	5.17559	4.99792			2670	18.7049	22.8389	35.1902	121.397	104.114	410.318
13.18	5.15749	4.8978	5.18295	4.98757	5.18574	4.99673			2680	18.769	22.8462	35.2658	121.591	104.312	411.074
13.19	5.1681	4.8967	5.19314	4.98643	5.19589	4.99559			2690	18.8331	22.8534	35.3412	121.784	104.509	411.829
13.2	5.17869	4.89564	5.20332	4.98533	5.20603	4.99449			2700	18.8972	22.8605	35.4166	121.977	104.706	412.582
13.21	5.18927	4.89462	5.21348	4.98428	5.21615	4.99343			2710	18.9613	22.8676	35.4919	122.169	104.903	413.334
13.22	5.19984	4.89366	5.22363	4.98326	5.22626	4.99241			2720	19.0255	22.8746	35.5671	122.36	105.099	414.084
13.23	5.21039	4.89273	5.23377	4.98229	5.23636	4.99143			2730	19.0896	22.8815	35.6422	122.551	105.295	414.833
13.24	5.22093	4.89185	5.2439	4.98136	5.24644	4.9905			2740	19.1538	22.8884	35.7173	122.742	105.491	415.581
13.25	5.23145	4.89102	5.25401	4.98047	5.25651	4.98961			2750	19.218	22.8952	35.7922	122.932	105.686	416.327
13.26	5.24196	4.89023	5.26411	4.97963	5.26657	4.98875			2760	19.2822	22.902	35.8671	123.121	105.881	417.072
13.27	5.25245	4.88949	5.27419	4.97882	5.27661	4.98794			2770	19.3464	22.9087	35.9419	123.31	106.076	417.815
13.28	5.26293	4.88879	5.28426	4.97806	5.28664	4.98718			2780	19.4106	22.9153	36.0166	123.499	106.27	418.557
13.29	5.27339	4.88813	5.29432	4.97734	5.29666	4.98645			2790	19.4749	22.9219	36.0913	123.686	106.464	419.297
13.3	5.28384	4.88752	5.30436	4.97666	5.30666	4.98576			2800	19.5391	22.9284	36.1658	123.874	106.657	420.036
13.31	5.29427	4.88695	5.31439	4.97602	5.31664	4.98511			2810	19.6034	22.9348	36.2403	124.061	106.851	420.774
13.32	5.30468	4.88643	5.3244	4.97542	5.32661	4.98451			2820	19.6676	22.9412	36.3147	124.247	107.044	421.51
13.33	5.31508	4.88595	5.33439	4.97486	5.33656	4.98394			2830	19.7319	22.9476	36.389	124.433	107.236	422.245
13.34	5.32546	4.88551	5.34437	4.97434	5.3465	4.98342			2840	19.7962	22.9539	36.4633	124.619	107.429	422.979
13.35	5.33582	4.88512	5.35433	4.97386	5.35643	4.98293			2850	19.8605	22.9601	36.5375	124.803	107.621	423.711
13.36	5.34617	4.88476	5.36428	4.97343	5.36633	4.98249			2860	19.9248	22.9663	36.6116	124.988	107.812	424.442
13.37	5.35649	4.88445	5.37421	4.97303	5.37622	4.98208			2870	19.9892	22.9724	36.6856	125.172	108.003	425.171
13.38	5.3668	4.88419	5.38413	4.97267	5.3861	4.98171			2880	20.0535	22.9785	36.7595	125.355	108.195	425.9
13.39	5.37709	4.88396	5.39402	4.97235	5.39595	4.98139			2890	20.1179	22.9845	36.8334	125.538	108.385	426.627
13.4	5.38736	4.88378	5.4039	4.97207	5.40579	4.9811			2900	20.1822	22.9905	36.9072	125.721	108.576	427.352
13.41	5.39761	4.88364	5.41376	4.97183	5.41561	4.98085			2910	20.2466	22.9964	36.981	125.903	108.766	428.076
13.42	5.40785	4.88354	5.42361	4.97163	5.42542	4.98064			2920	20.311	23.0023	37.0546	126.084	108.955	428.799
13.43	5.41806	4.88348	5.43343	4.97147	5.4352	4.98047			2930	20.3754	23.0081	37.1282	126.265	109.145	429.521
13.44	5.42826	4.88346	5.44324	4.97134	5.44497	4.98033			2940	20.4398	23.0139	37.2017	126.446	109.334	430.241
13.45	5.43843	4.88349	5.45303	4.97126	5.45472	4.98024			2950	20.5042	23.0196	37.2752	126.626	109.523	430.961
13.46	5.44858	4.88355	5.4628	4.97121	5.46445	4.98018			2960	20.5687	23.0253	37.3485	126.806	109.711	431.678
13.47	5.45871	4.88366	5.47255	4.9712	5.47416	4.98016			2970	20.6331	23.0309	37.4218	126.985	109.9	432.395
13.48	5.46883	4.8838	5.48228	4.97123	5.48386	4.98017			2980	20.6976	23.0365	37.4951	127.163	110.087	433.11
13.49	5.47892	4.88399	5.49199	4.97129	5.49353	4.98023			2990	20.7621	23.042	37.5682	127.342	110.275	433.824
13.5	5.48899	4.88421	5.50168	4.9714	5.50318	4.98032			3000	20.8265	23.0475	37.6413	127.519	110.462	434.537
13.51	5.49903	4.88448	5.51135	4.97154	5.51282	4.98045			3010	20.891	23.053	37.7144	127.697	110.649	435.248
13.52	5.50906	4.88478	5.52101	4.97172	5.52243	4.98061			3020	20.9555	23.0583	37.7873	127.874	110.836	435.959
13.53	5.51906	4.88512	5.53064	4.97193	5.53203	4.98082			3030	21.02	23.0637	37.8602	128.05	111.023	436.668
13.54	5.52905	4.88551	5.54025	4.97218	5.5416	4.98105			3040	21.0846	23.069	37.933	128.226	111.209	437.376
13.55	5.53901	4.88593	5.54984	4.97247	5.55115	4.98133			3050	21.1491	23.0743	38.0058	128.401	111.395	438.082
13.56	5.54894	4.88638	5.55941	4.97279	5.56068	4.98164			3060	21.2137	23.0795	38.0785	128.576	111.58	438.788
13.57	5.55886	4.88688	5.56896	4.97315	5.5702	4.98198			3070	21.2782	23.0847	38.1511	128.751	111.765	439.492
13.58	5.56875	4.88741	5.57849	4.97354	5.57969	4.98236			3080	21.3428	23.0898	38.2237	128.925	111.95	440.195
13.59	5.57861	4.88799	5.58799	4.97397	5.58915	4.98278			3090	21.4073	23.0949	38.2962	129.099	112.135	440.896
13.6	5.58846	4.8886	5.59747	4.97443	5.5986	4.98323			3100	21.4719	23.0999	38.3686	129.272	112.32	441.597
13.61	5.59828	4.88924	5.60694	4.97493	5.60803	4.98371			3110	21.5365	23.1049	38.441	129.445	112.504	442.296
13.62	5.60807	4.88993	5.61638	4.97547	5.61743	4.98423			3120	21.6011	23.1099	38.5133	129.618	112.688	442.995
13.63	5.61784	4.89065	5.62579	4.97603	5.62681	4.98478			3130	21.6658	23.1148	38.5855	129.79	112.871	443.692
13.64	5.62759	4.8914	5.63519	4.97664	5.63617	4.98537			3140	21.7304	23.1197	38.6577	129.961	113.054	444.387
13.65	5.63731	4.89219	5.64456	4.97727	5.64551	4.98599			3150	21.795	23.1245	38.7298	130.132	113.238	445.082
13.66	5.64701	4.89302	5.65391	4.97794	5.65482	4.98665			3160	21.8597	23.1294	38.8019	130.303	113.42	445.776
13.67	5.65668	4.89388	5.66324	4.97865	5.66411	4.98734			3170	21.9243	23.1341	38.8739	130.473	113.603	446.468
13.68	5.66633	4.89478	5.67254	4.97938	5.67338	4.98806			3180	21.989	23.1388	38.9458	130.643	113.785	447.159
13.69	5.67595	4.89572	5.68182	4.98015	5.68262	4.98881			3190	22.0537	23.1435	39.0177	130.812	113.967	447.849
13.7	5.68555	4.89669	5.69108	4.98096	5.69185	4.9896			3200	22.1184	23.1482	39.0895	130.981	114.149	448.538
13.71	5.69512	4.89769	5.70031	4.98179	5.70104	4.99042			3210	22.1831	23.1528	39.1613	131.15	114.33	449.226
13.72	5.70467	4.89873	5.70952	4.98266	5.71022	4.99127			3220	22.2478	23.1574	39.233	131.318	114.511	449.913
13.73	5.71419	4.8998	5.7187	4.98356	5.71937	4.99215			3230	22.3125	23.1619	39.3046	131.486	114.692	450.598
13.74	5.72368	4.9009	5.72786	4.98449	5.7285	4.99307			3240	22.3772	23.1664	39.3762	131.653	114.873	451.283
13.75	5.73314	4.90204	5.737	4.98545	5.7376	4.99401			3250	22.4419	23.1709	39.4477	131.82	115.053	451.966
13.76	5.74258	4.90321	5.74611	4.98645	5.74668	4.99499			3260	22.5067	23.1753	39.5191	131.987	115.233	452.648
13.77	5.752	4.90442	5.7552	4.98747	5.75573	4.996			3270	22.5714	23.1797	39.5905	132.153	115.413	453.329
13.78	5.76138	4.90565	5.76426	4.98853	5.76476	4.99704			3280	22.6362	23.1841	39.6619	132.318	115.592	454.009
13.79	5.77074	4.90692	5.7733	4.98962	5.77376	4.99811			3290	22.701	23.1884	39.7332	132.484	115.772	454.688
13.8	5.78008	4.90822	5.78231	4.99073	5.78274	4.99921			3300	22.7657	23.1927	39.8044	132.649	115.951	455.366
13.81	5.78938	4.90956	5.7913	4.99188	5.7917	5.00034			3310	22.8305	23.197	39.8756	132.813	116.129	456.043
13.82	5.79866	4.91092	5.80026	4.99306	5.80063	5.0015			3320	22.8953	23.2012	39.9467	132.977	116.308	456.719
13.83	5.80791	4.91232	5.80919	4.99427	5.80953	5.00268			3330	22.9601	23.2054	40.0177	133.141	116.486	457.393
13.84	5.81713	4.91374	5.81811	4.9955	5.81841	5.0039			3340	23.025	23.2096	40.0887	133.304	116.664	458.067
13.85	5.82632	4.9152	5.82699	4.99677	5.82726	5.00515			3350	23.0898	23.2137	40.1597	133.467	116.842	458.739
13.86	5.83549	4.91669	5.83585	4.99806	5.83609	5.00642			3360	23.1546	23.2178	40.2306	133.63	117.02	459.411
13.87	5.84463	4.9182	5.84468	4.99938	5.8449	5.00773			3370	23.2195	23.2219	40.3014	133.792	117.197	460.081
13.88	5.85374	4.91975	5.85349	5.00074	5.85367	5.00906			3380	23.2843	23.2259	40.3722	133.954	117.374	460.75
13.89	5.86282	4.92133	5.86227	5.00212	5.86242	5.01042			3390	23.3492	23.23	40.4429	134.115	117.551	461.418
13.9	5.87187	4.92294	5.87103	5.00352	5.87115	5.01181			3400	23.414	23.2339	40.5136	134.276	117.727	462.086
13.91	5.8809	4.92457	5.87976	5.00496	5.87985	5.01322			3410	23.4789	23.2379	40.5842	134.436	117.903	462.752
13.92	5.88989	4.92624	5.88846	5.00642	5.88852	5.01467			3420	23.5438	23.2418	40.6548	134.597	118.079	463.417
13.93	5.89886	4.92793	5.89714	5.00791	5.89716	5.01614			3430	23.6087	23.2457	40.7253	134.756	118.255	464.081
13.94	5.9078	4.92965	5.90578	5.00943	5.90578	5.01763			3440	23.6736	23.2495	40.7958	134.916	118.431	464.744
13.95	5.91671	4.9314	5.91441	5.01097	5.91438	5.01916			3450	23.7385	23.2534	40.8662	135.075	118.606	465.406
13.96	5.92559	4.93317	5.923	5.01254	5.92294	5.0207			3460	23.8034	23.2572	40.9366	135.234	118.781	466.067
13.97	5.93444	4.93498	5.93157	5.01413	5.93148	5.02228			3470	23.8683	23.2609	41.0069	135.392	118.956	466.727
13.98	5.94326	4.93681	5.94011	5.01576	5.94	5.02388			3480	23.9333	23.2647	41.0772	135.55	119.131	467.386
13.99	5.95206	4.93867	5.94863	5.0174	5.94848	5.02551			3490	23.9982	23.2684	41.1474	135.707	119.305	468.044
14	5.96082	4.94055	5.95712	5.01907	5.95694	5.02716			3500	24.0632	23.2721	41.2175	135.865	119.479	468.701
14.01	5.96955	4.94246	5.96558	5.02077	5.96537	5.02884			3510	24.1281	23.2757	41.2876	136.021	119.653	469.357
14.02	5.97826	4.9444	5.97401	5.02249	5.97378	5.03054			3520	24.1931	23.2794	41.3577	136.178	119.827	470.012
14.03	5.98693	4.94636	5.98242	5.02424	5.98216	5.03226			3530	24.2581	23.283	41.4277	136.334	120	470.667
14.04	5.99558	4.94835	5.99079	5.02601	5.99051	5.03401			3540	24.3231	23.2865	41.4977	136.49	120.173	471.32
14.05	6.00419	4.95036	5.99914	5.02781	5.99883	5.03579			3550	24.388	23.2901	41.5676	136.645	120.346	471.972
14.06	6.01278	4.9524	6.00747	5.02963	6.00713	5.03759			3560	24.453	23.2936	41.6375	136.8	120.519	472.623
14.07	6.02133	4.95446	6.01576	5.03147	6.01539	5.03941			3570	24.518	23.2971	41.7073	136.955	120.691	473.273
14.08	6.02986	4.95655	6.02403	5.03334	6.02364	5.04125			3580	24.5831	23.3006	41.777	137.109	120.864	473.922
14.09	6.03835	4.95866	6.03227	5.03523	6.03185	5.04312			3590	24.6481	23.304	41.8468	137.263	121.036	474.57
14.1	6.04682	4.96079	6.04048	5.03714	6.04004	5.04501			3600	24.7131	23.3075	41.9164	137.416	121.208	475.218
14.11	6.05525	4.96295	6.04867	5.03907	6.04819	5.04692			3610	24.7781	23.3109	41.9861	137.569	121.379	475.864
14.12	6.06366	4.96513	6.05682	5.04103	6.05632	5.04886			3620	24.8432	23.3142	42.0556	137.722	121.551	476.509
14.13	6.07203	4.96733	6.06495	5.04301	6.06443	5.05082			3630	24.9082	23.3176	42.1252	137.875	121.722	477.154
14.14	6.08038	4.96956	6.07305	5.04501	6.0725	5.0528			3640	24.9733	23.3209	42.1947	138.027	121.893	477.797
14.15	6.08869	4.97181	6.08113	5.04704	6.08055	5.0548			3650	25.0384	23.3242	42.2641	138.179	122.063	478.44
14.16	6.09698	4.97408	6.08917	5.04908	6.08857	5.05682			3660	25.1034	23.3275	42.3335	138.33	122.234	479.082
14.17	6.10523	4.97637	6.09719	5.05115	6.09656	5.05886			3670	25.1685	23.3307	42.4028	138.481	122.404	479.722
14.18	6.11345	4.97869	6.10517	5.05323	6.10452	5.06093			3680	25.2336	23.334	42.4721	138.632	122.574	480.362
14.19	6.12165	4.98102	6.11313	5.05534	6.11246	5.06301			3690	25.2987	23.3372	42.5414	138.782	122.744	481.001
14.2	6.12981	4.98338	6.12107	5.05747	6.12037	5.06512			3700	25.3638	23.3403	42.6106	138.933	122.914	481.639
14.21	6.13794	4.98576	6.12897	5.05962	6.12825	5.06724			3710	25.4289	23.3435	42.6798	139.082	123.083	482.276
14.22	6.14604	4.98816	6.13684	5.06178	6.1361	5.06939			3720	25.494	23.3466	42.7489	139.232	123.252	482.912
14.23	6.15411	4.99057	6.14469	5.06397	6.14392	5.07155			3730	25.5591	23.3498	42.818	139.381	123.421	483.547
14.24	6.16215	4.99301	6.15251	5.06618	6.15172	5.07374			3740	25.6243	23.3529	42.887	139.529	123.59	484.181
14.25	6.17016	4.99547	6.1603	5.0684	6.15949	5.07594			3750	25.6894	23.3559	42.956	139.678	123.759	484.815
14.26	6.17814	4.99795	6.16806	5.07065	6.16723	5.07816			3760	25.7546	23.359	43.025	139.826	123.927	485.447
14.27	6.18609	5.00045	6.1758	5.07291	6.17494	5.0804			3770	25.8197	23.362	43.0939	139.973	124.095	486.079
14.28	6.19401	5.00296	6.1835	5.0752	6.18262	5.08266			3780	25.8849	23.365	43.1627	140.121	124.263	486.71
14.29	6.2019	5.0055	6.19118	5.0775	6.19027	5.08494			3790	25.95	23.368	43.2316	140.268	124.431	487.339
14.3	6.20975	5.00805	6.19883	5.07982	6.1979	5.08724			3800	26.0152	23.371	43.3003	140.415	124.598	487.968
14.31	6.21758	5.01062	6.20645	5.08215	6.2055	5.08955			3810	26.0804	23.3739	43.3691	140.561	124.766	488.596
14.32	6.22538	5.01321	6.21404	5.08451	6.21307	5.09188			3820	26.1456	23.3768	43.4378	140.707	124.933	489.224
14.33	6.23314	5.01582	6.2216	5.08688	6.22061	5.09423			3830	26.2108	23.3797	43.5064	140.853	125.1	489.85
14.34	6.24088	5.01845	6.22914	5.08927	6.22813	5.0966			3840	26.2759	23.3826	43.575	140.998	125.266	490.475
14.35	6.24858	5.02109	6.23664	5.09168	6.23561	5.09898			3850	26.3412	23.3855	43.6436	141.143	125.433	491.1
14.36	6.25625	5.02375	6.24412	5.0941	6.24307	5.10138			3860	26.4064	23.3883	43.7121	141.288	125.599	491.724
14.37	6.2639	5.02642	6.25157	5.09654	6.2505	5.1038			3870	26.4716	23.3911	43.7806	141.432	125.765	492.346
14.38	6.27151	5.02912	6.25899	5.09899	6.2579	5.10623			3880	26.5368	23.3939	43.8491	141.577	125.931	492.968
14.39	6.27909	5.03182	6.26639	5.10147	6.26527	5.10868			3890	26.602	23.3967	43.9175	141.72	126.097	493.59
14.4	6.28665	5.03455	6.27375	5.10395	6.27262	5.11114			3900	26.6673	23.3995	43.9859	141.864	126.262	494.21
14.41	6.29417	5.03729	6.28109	5.10646	6.27994	5.11362			3910	26.7325	23.4022	44.0542	142.007	126.427	494.829
14.42	6.30166	5.04005	6.2884	5.10897	6.28723	5.11611			3920	26.7978	23.4049	44.1225	142.15	126.593	495.448
14.43	6.30912	5.04282	6.29568	5.11151	6.29449	5.11862			3930	26.863	23.4077	44.1907	142.292	126.757	496.066
14.44	6.31655	5.0456	6.30293	5.11406	6.30172	5.12115			3940	26.9283	23.4103	44.2589	142.435	126.922	496.683
14.45	6.32395	5.0484	6.31015	5.11662	6.30892	5.12369			3950	26.9935	23.413	44.3271	142.576	127.087	497.299
14.46	6.33132	5.05122	6.31735	5.1192	6.3161	5.12624			3960	27.0588	23.4157	44.3952	142.718	127.251	497.914
14.47	6.33866	5.05405	6.32451	5.12179	6.32325	5.12881			3970	27.1241	23.4183	44.4633	142.859	127.415	498.528
14.48	6.34597	5.0569	6.33165	5.1244	6.33037	5.13139			3980	27.1894	23.4209	44.5314	143	127.579	499.142
14.49	6.35325	5.05975	6.33876	5.12702	6.33746	5.13399			3990	27.2547	23.4235	44.5994	143.141	127.743	499.755
14.5	6.3605	5.06263	6.34585	5.12965	6.34453	5.1366			4000	27.32	23.4261	44.6674	143.281	127.906	500.367
14.51	6.36772	5.06551	6.3529	5.1323	6.35157	5.13922
14.52	6.37491	5.06841	6.35993	5.13496	6.35858	5.14186
14.53	6.38207	5.07132	6.36693	5.13763	6.36556	5.14451
14.54	6.38919	5.07425	6.3739	5.14032	6.37251	5.14717
14.55	6.39629	5.07718	6.38084	5.14302	6.37944	5.14985
14.56	6.40336	5.08013	6.38775	5.14573	6.38634	5.15254
14.57	6.4104	5.08309	6.39464	5.14845	6.39321	5.15524
14.58	6.41741	5.08607	6.4015	5.15119	6.40005	5.15795
14.59	6.42439	5.08905	6.40833	5.15394	6.40687	5.16067
14.6	6.43134	5.09205	6.41514	5.1567	6.41365	5.16341
14.61	6.43827	5.09506	6.42191	5.15947	6.42041	5.16616
14.62	6.44516	5.09808	6.42866	5.16225	6.42715	5.16891
14.63	6.45202	5.10111	6.43538	5.16504	6.43385	5.17168
14.64	6.45885	5.10415	6.44208	5.16785	6.44053	5.17446
14.65	6.46566	5.1072	6.44874	5.17066	6.44718	5.17726
14.66	6.47243	5.11026	6.45538	5.17349	6.45381	5.18006
14.67	6.47918	5.11333	6.46199	5.17632	6.46041	5.18287
14.68	6.48589	5.11641	6.46858	5.17917	6.46698	5.18569
14.69	6.49258	5.11951	6.47513	5.18202	6.47352	5.18852
14.7	6.49924	5.12261	6.48166	5.18489	6.48003	5.19137
14.71	6.50587	5.12572	6.48817	5.18776	6.48652	5.19422
14.72	6.51247	5.12884	6.49464	5.19065	6.49299	5.19708
14.73	6.51904	5.13196	6.50109	5.19354	6.49942	5.19995
14.74	6.52558	5.1351	6.50751	5.19645	6.50583	5.20283
14.75	6.5321	5.13825	6.51391	5.19936	6.51221	5.20572
14.76	6.53859	5.1414	6.52027	5.20228	6.51857	5.20862
14.77	6.54504	5.14456	6.52662	5.20521	6.5249	5.21152
14.78	6.55147	5.14773	6.53293	5.20814	6.5312	5.21444
14.79	6.55787	5.15091	6.53922	5.21109	6.53747	5.21736
14.8	6.56425	5.15409	6.54548	5.21404	6.54372	5.22029
14.81	6.57059	5.15729	6.55172	5.21701	6.54995	5.22323
14.82	6.57691	5.16049	6.55792	5.21998	6.55614	5.22617
14.83	6.5832	5.16369	6.56411	5.22295	6.56231	5.22913
14.84	6.58946	5.16691	6.57026	5.22594	6.56846	5.23209
14.85	6.59569	5.17013	6.57639	5.22893	6.57458	5.23506
14.86	6.6019	5.17336	6.5825	5.23193	6.58067	5.23803
14.87	6.60808	5.17659	6.58858	5.23493	6.58674	5.24102
14.88	6.61423	5.17983	6.59463	5.23795	6.59278	5.24401
14.89	6.62035	5.18308	6.60065	5.24096	6.59879	5.247
14.9	6.62645	5.18633	6.60665	5.24399	6.60478	5.25
14.91	6.63252	5.18959	6.61263	5.24702	6.61075	5.25301
14.92	6.63856	5.19285	6.61858	5.25006	6.61669	5.25603
14.93	6.64457	5.19612	6.6245	5.2531	6.6226	5.25905
14.94	6.65056	5.1994	6.6304	5.25615	6.62849	5.26208
14.95	6.65652	5.20268	6.63627	5.25921	6.63435	5.26511
14.96	6.66245	5.20596	6.64212	5.26227	6.64019	5.26815
14.97	6.66836	5.20925	6.64794	5.26534	6.646	5.27119
14.98	6.67424	5.21255	6.65374	5.26841	6.65179	5.27424
14.99	6.6801	5.21584	6.65951	5.27149	6.65755	5.2773
15	6.68592	5.21915	6.66526	5.27457	6.66329	5.28036
15.01	6.69173	5.22246	6.67098	5.27766	6.66901	5.28342
15.02	6.6975	5.22577	6.67668	5.28075	6.67469	5.28649
15.03	6.70325	5.22908	6.68235	5.28385	6.68036	5.28957
15.04	6.70897	5.2324	6.688	5.28695	6.686	5.29265
15.05	6.71467	5.23573	6.69362	5.29005	6.69161	5.29573
15.06	6.72034	5.23906	6.69922	5.29316	6.6972	5.29882
15.07	6.72599	5.24239	6.7048	5.29628	6.70277	5.30191
15.08	6.73161	5.24572	6.71035	5.29939	6.70831	5.30501
15.09	6.73721	5.24906	6.71587	5.30251	6.71383	5.30811
15.1	6.74278	5.2524	6.72137	5.30564	6.71933	5.31121
15.11	6.74832	5.25574	6.72685	5.30877	6.7248	5.31432
15.12	6.75384	5.25909	6.73231	5.3119	6.73024	5.31743
15.13	6.75933	5.26244	6.73774	5.31504	6.73567	5.32054
15.14	6.7648	5.26579	6.74314	5.31818	6.74107	5.32366
15.15	6.77025	5.26914	6.74853	5.32132	6.74644	5.32678
15.16	6.77566	5.2725	6.75389	5.32446	6.75179	5.3299
15.17	6.78106	5.27586	6.75922	5.32761	6.75712	5.33303
15.18	6.78643	5.27922	6.76453	5.33076	6.76243	5.33616
15.19	6.79177	5.28258	6.76982	5.33392	6.76771	5.33929
15.2	6.7971	5.28595	6.77509	5.33707	6.77297	5.34243
15.21	6.80239	5.28931	6.78033	5.34023	6.77821	5.34556
15.22	6.80767	5.29268	6.78555	5.34339	6.78342	5.3487
15.23	6.81291	5.29605	6.79075	5.34655	6.78861	5.35185
15.24	6.81814	5.29942	6.79592	5.34972	6.79378	5.35499
15.25	6.82334	5.30279	6.80107	5.35289	6.79892	5.35814
15.26	6.82852	5.30617	6.8062	5.35606	6.80405	5.36129
15.27	6.83367	5.30954	6.81131	5.35923	6.80915	5.36444
15.28	6.8388	5.31292	6.81639	5.3624	6.81423	5.36759
15.29	6.84391	5.31629	6.82145	5.36557	6.81928	5.37074
15.3	6.84899	5.31967	6.82649	5.36875	6.82431	5.3739
15.31	6.85405	5.32305	6.83151	5.37193	6.82933	5.37705
15.32	6.85908	5.32643	6.8365	5.3751	6.83431	5.38021
15.33	6.8641	5.3298	6.84147	5.37828	6.83928	5.38337
15.34	6.86909	5.33318	6.84642	5.38146	6.84423	5.38653
15.35	6.87406	5.33656	6.85135	5.38465	6.84915	5.38969
15.36	6.879	5.33994	6.85626	5.38783	6.85405	5.39286
15.37	6.88392	5.34332	6.86114	5.39101	6.85893	5.39602
15.38	6.88882	5.3467	6.86601	5.3942	6.86379	5.39918
15.39	6.8937	5.35008	6.87085	5.39738	6.86863	5.40235
15.4	6.89856	5.35346	6.87567	5.40057	6.87345	5.40552
15.41	6.90339	5.35684	6.88047	5.40375	6.87824	5.40868
15.42	6.9082	5.36022	6.88525	5.40694	6.88302	5.41185
15.43	6.91299	5.3636	6.89	5.41013	6.88777	5.41502
15.44	6.91775	5.36698	6.89474	5.41332	6.8925	5.41818
15.45	6.9225	5.37036	6.89945	5.4165	6.89721	5.42135
15.46	6.92722	5.37373	6.90415	5.41969	6.9019	5.42452
15.47	6.93192	5.37711	6.90882	5.42288	6.90657	5.42769
15.48	6.9366	5.38049	6.91347	5.42606	6.91122	5.43086
15.49	6.94126	5.38386	6.91811	5.42925	6.91585	5.43402
15.5	6.9459	5.38723	6.92272	5.43244	6.92046	5.43719
15.51	6.95052	5.39061	6.92731	5.43563	6.92505	5.44036
15.52	6.95511	5.39398	6.93188	5.43881	6.92962	5.44353
15.53	6.95968	5.39735	6.93643	5.442	6.93416	5.44669
15.54	6.96424	5.40072	6.94096	5.44518	6.93869	5.44986
15.55	6.96877	5.40409	6.94547	5.44837	6.9432	5.45303
15.56	6.97328	5.40745	6.94996	5.45155	6.94769	5.45619
15.57	6.97777	5.41082	6.95443	5.45473	6.95216	5.45936
15.58	6.98224	5.41418	6.95889	5.45792	6.9566	5.46252
15.59	6.98669	5.41754	6.96332	5.4611	6.96103	5.46568
15.6	6.99112	5.4209	6.96773	5.46428	6.96544	5.46885
15.61	6.99553	5.42426	6.97212	5.46746	6.96983	5.47201
15.62	6.99992	5.42762	6.9765	5.47064	6.9742	5.47517
15.63	7.00429	5.43097	6.98085	5.47382	6.97856	5.47833
15.64	7.00864	5.43432	6.98518	5.47699	6.98289	5.48149
15.65	7.01297	5.43767	6.9895	5.48017	6.9872	5.48464
15.66	7.01728	5.44102	6.9938	5.48334	6.9915	5.4878
15.67	7.02157	5.44437	6.99807	5.48651	6.99577	5.49095
15.68	7.02584	5.44771	7.00233	5.48968	7.00003	5.49411
15.69	7.03009	5.45105	7.00657	5.49285	7.00427	5.49726
15.7	7.03432	5.45439	7.01079	5.49602	7.00849	5.50041
15.71	7.03854	5.45773	7.015	5.49919	7.01269	5.50356
15.72	7.04273	5.46107	7.01918	5.50235	7.01687	5.5067
15.73	7.0469	5.4644	7.02335	5.50551	7.02103	5.50985
15.74	7.05106	5.46773	7.02749	5.50867	7.02518	5.51299
15.75	7.0552	5.47105	7.03162	5.51183	7.02931	5.51613
15.76	7.05932	5.47438	7.03573	5.51499	7.03342	5.51927
15.77	7.06341	5.4777	7.03983	5.51814	7.03751	5.52241
15.78	7.0675	5.48102	7.0439	5.5213	7.04158	5.52555
15.79	7.07156	5.48434	7.04796	5.52445	7.04564	5.52868
15.8	7.0756	5.48765	7.052	5.5276	7.04968	5.53181
15.81	7.07963	5.49096	7.05602	5.53074	7.0537	5.53494
15.82	7.08363	5.49427	7.06002	5.53389	7.0577	5.53807
15.83	7.08762	5.49757	7.06401	5.53703	7.06169	5.5412
15.84	7.09159	5.50087	7.06798	5.54017	7.06566	5.54432
15.85	7.09555	5.50417	7.07193	5.54331	7.06961	5.54744
15.86	7.09948	5.50747	7.07587	5.54644	7.07354	5.55056
15.87	7.1034	5.51076	7.07978	5.54958	7.07746	5.55368
15.88	7.1073	5.51405	7.08368	5.55271	7.08136	5.55679
15.89	7.11118	5.51734	7.08757	5.55583	7.08524	5.5599
15.9	7.11505	5.52062	7.09143	5.55896	7.08911	5.56301
15.91	7.1189	5.5239	7.09528	5.56208	7.09295	5.56612
15.92	7.12273	5.52717	7.09911	5.5652	7.09679	5.56922
15.93	7.12654	5.53044	7.10293	5.56832	7.1006	5.57232
15.94	7.13034	5.53371	7.10673	5.57143	7.1044	5.57542
15.95	7.13412	5.53698	7.11051	5.57454	7.10818	5.57852
15.96	7.13788	5.54024	7.11428	5.57765	7.11195	5.58161
15.97	7.14162	5.5435	7.11803	5.58076	7.1157	5.5847
15.98	7.14535	5.54675	7.12176	5.58386	7.11943	5.58779
15.99	7.14906	5.55001	7.12548	5.58696	7.12315	5.59087
16	7.15276	5.55325	7.12918	5.59006	7.12685	5.59395
16.01	7.15644	5.5565	7.13286	5.59315	7.13053	5.59703
16.02	7.1601	5.55974	7.13653	5.59624	7.1342	5.60011
16.03	7.16375	5.56297	7.14019	5.59933	7.13786	5.60318
16.04	7.16738	5.5662	7.14382	5.60242	7.14149	5.60625
16.05	7.17099	5.56943	7.14745	5.6055	7.14512	5.60931
16.06	7.17459	5.57266	7.15105	5.60858	7.14872	5.61238
16.07	7.17817	5.57588	7.15464	5.61165	7.15231	5.61544
16.08	7.18173	5.5791	7.15822	5.61472	7.15589	5.6185
16.09	7.18528	5.58231	7.16178	5.61779	7.15945	5.62155
16.1	7.18882	5.58552	7.16532	5.62086	7.16299	5.6246
16.11	7.19234	5.58872	7.16885	5.62392	7.16652	5.62765
16.12	7.19584	5.59192	7.17236	5.62698	7.17004	5.63069
16.13	7.19933	5.59512	7.17586	5.63003	7.17354	5.63373
16.14	7.2028	5.59831	7.17934	5.63308	7.17702	5.63677
16.15	7.20625	5.6015	7.18281	5.63613	7.18049	5.6398
16.16	7.2097	5.60469	7.18626	5.63918	7.18394	5.64283
16.17	7.21312	5.60787	7.1897	5.64222	7.18738	5.64586
16.18	7.21653	5.61104	7.19313	5.64526	7.19081	5.64888
16.19	7.21993	5.61421	7.19654	5.64829	7.19422	5.6519
16.2	7.22331	5.61738	7.19993	5.65132	7.19761	5.65492
16.21	7.22668	5.62055	7.20331	5.65435	7.20099	5.65793
16.22	7.23003	5.6237	7.20668	5.65737	7.20436	5.66094
16.23	7.23336	5.62686	7.21003	5.66039	7.20771	5.66395
16.24	7.23669	5.63001	7.21336	5.66341	7.21105	5.66695
16.25	7.23999	5.63316	7.21669	5.66642	7.21437	5.66995
16.26	7.24329	5.6363	7.22	5.66943	7.21768	5.67294
16.27	7.24657	5.63943	7.22329	5.67243	7.22098	5.67593
16.28	7.24983	5.64257	7.22657	5.67543	7.22426	5.67892
16.29	7.25308	5.6457	7.22984	5.67843	7.22753	5.6819
16.3	7.25632	5.64882	7.23309	5.68142	7.23078	5.68488
16.31	7.25954	5.65194	7.23633	5.68441	7.23402	5.68786
16.32	7.26274	5.65505	7.23955	5.6874	7.23725	5.69083
16.33	7.26594	5.65816	7.24276	5.69038	7.24046	5.6938
16.34	7.26912	5.66127	7.24596	5.69336	7.24366	5.69676
16.35	7.27228	5.66437	7.24915	5.69633	7.24684	5.69972
16.36	7.27544	5.66747	7.25232	5.6993	7.25002	5.70268
16.37	7.27857	5.67056	7.25547	5.70227	7.25318	5.70563
16.38	7.2817	5.67365	7.25862	5.70523	7.25632	5.70858
16.39	7.28481	5.67673	7.26175	5.70818	7.25945	5.71153
16.4	7.28791	5.67981	7.26487	5.71114	7.26257	5.71447
16.41	7.29099	5.68288	7.26797	5.71409	7.26568	5.7174
16.42	7.29407	5.68595	7.27106	5.71703	7.26877	5.72034
16.43	7.29712	5.68902	7.27414	5.71998	7.27185	5.72327
16.44	7.30017	5.69208	7.27721	5.72291	7.27492	5.72619
16.45	7.3032	5.69513	7.28026	5.72585	7.27797	5.72911
16.46	7.30622	5.69818	7.2833	5.72878	7.28101	5.73203
16.47	7.30923	5.70123	7.28632	5.7317	7.28404	5.73494
16.48	7.31222	5.70427	7.28934	5.73462	7.28706	5.73785
16.49	7.3152	5.70731	7.29234	5.73754	7.29006	5.74075
16.5	7.31817	5.71034	7.29533	5.74045	7.29305	5.74365

## Sheet: Figure 2b
Amphibious Epidermal Area Networks for Uninterrupted Wireless Data and Power Transfer
Source Data
Figure	2b
0.25mm-dry			0.25mm-35g/L			0.50mm-35g/L			0.75mm-35g/L
Freq (MHz)	S21 (dB)		Freq (MHz)	S21 (dB)		Freq (MHz)	S21 (dB)		Freq (MHz)	S21 (dB)
1.05814	-8.19854		0.928571	-7.56092		1.04598	-8.57783		1	-8.09098
2.11628	-8.41919		1.85714	-7.51136		2.09195	-8.68228		2	-8.04117
3.17442	-13.9705		2.78571	-13.399		3.13793	-14.3153		3	-14.4741
4.23256	-13.6032		3.71429	-12.9062		4.18391	-15.2387		4	-15.0934
5.2907	-13.4538		4.64286	-12.0785		5.22989	-14.6371		5	-14.8934
6.34884	-12.2692		5.57143	-12.1068		6.27586	-13.1586		6	-13.4319
7.40698	-12.4611		6.5	-12.341		7.32184	-13.1658		7	-13.2545
8.46512	-12.4371		7.42857	-12.028		8.36782	-13.17		8	-13.2545
9.52326	-12.2482		8.35714	-12.1224		9.41379	-12.8914		9	-13.9129
10.5814	-11.9299		9.28571	-14.4449		10.4598	-13.5461		10	-13.9129
11.6395	-12.3927		10.2143	-15.7193		11.5057	-15.474		11	-14.6186
12.6977	-13.9489		11.1429	-14.1478		12.5517	-15.3283		12	-14.6186
13.7558	-14.3487		12.0714	-14.8062		13.5977	-14.5269		13	-16.0025
14.814	-14.3322		13	-14.6976		14.6437	-14.725		14	-15.6061
15.8721	-14.338		13.9286	-14.7971		15.6897	-14.867		15	-16.3029
16.9302	-14.4855		14.8571	-14.828		16.7356	-14.8991		16	-16.1493
17.9884	-14.3434		15.7857	-14.5843		17.7816	-14.589		17	-15.6005
19.0465	-13.9389		16.7143	-14.5689		18.8276	-14.5377		18	-15.9228
20.1047	-13.9451		17.6429	-16.0612		19.8736	-16.592		19	-15.7688
21.1628	-16.0637		18.5714	-20.0891		20.9195	-20.2435		20	-16.0427
22.2209	-18.3872		19.5	-20.2229		21.9655	-20.2032		21	-15.9456
23.2791	-18.6077		20.4286	-20.297		23.0115	-20.3504		22	-20.6626
24.3372	-18.9416		21.3571	-20.6923		24.0575	-20.5821		23	-21.2272
25.3953	-19.5282		22.2857	-20.9679		25.1034	-22.1154		24	-21.1885
26.4535	-18.7816		23.2143	-22.0487		26.1494	-22.3998		25	-21.8858
27.5116	-18.5748		24.1429	-22.1548		27.1954	-21.15		26	-21.4032
28.5698	-18.8038		25.0714	-20.9069		28.2414	-20.6002		27	-21.7226
29.6279	-18.7699		26	-20.7784		29.2874	-21.1396		28	-21.329
30.686	-19.3963		26.9286	-21.9039		30.3333	-22.9495		29	-20.9963
31.7442	-22.4824		27.8571	-24.9534		31.3793	-24.0448		30	-21.3164
32.8023	-22.9933		28.7857	-25.0446		32.4253	-24.0873		31	-23.3569
33.8605	-22.8274		29.7143	-25.2224		33.4713	-24.6076		32	-25.7154
34.9186	-22.8399		30.6429	-25.4058		34.5172	-24.8243		33	-25.0416
35.9767	-22.8364		31.5714	-25.2702		35.5632	-24.814		34	-24.8026
37.0349	-22.7672		32.5	-25.2243		36.6092	-24.7307		35	-25.3081
38.093	-22.965		33.4286	-25.2468		37.6552	-24.4873		36	-25.9716
39.1512	-22.4705		34.3571	-26.4436		38.7011	-24.7481		37	-26.1172
40.2093	-21.6855		35.2857	-28.1526		39.7471	-26.3589		38	-25.1992
41.2674	-24.1922		36.2143	-27.0467		40.7931	-27.4901		39	-25.5694
42.3256	-24.8352		37.1429	-28.3539		41.8391	-27.7314		40	-26.7976
43.3837	-24.9014		38.0714	-28.1787		42.8851	-27.6494		41	-27.1799
44.4419	-24.9859		39	-27.805		43.931	-27.6729		42	-26.9452
45.5	-24.9277		39.9286	-27.7914		44.977	-28.0887		43	-27.4844
46.5581	-24.8724		40.8571	-27.8008		46.023	-27.6502		44	-27.4699
47.6163	-25.205		41.7857	-27.7062		47.069	-28.0373		45	-27.1692
48.6744	-26.6152		42.7143	-28.2998		48.1149	-29.6801		46	-27.5043
49.7326	-30.6274		43.6429	-31.0645		49.1609	-32.7662		47	-27.2584
50.7907	-29.8757		44.5714	-31.0645		50.2069	-32.0529		48	-28.8624
51.8488	-30.5132		45.5	-34.5189		51.2529	-35.4772		49	-32.2866
52.907	-30.5813		46.4286	-34.5189		52.2989	-35.0434		50	-33.4976
53.9651	-30.5837		47.3571	-34.7315		53.3448	-35.7353		51	-31.8655
55.0233	-30.6396		48.2857	-34.7315		54.3908	-34.3657		52	-32.5974
56.0814	-30.4657		49.2143	-34.3469		55.4368	-34.3523		53	-32.2447
57.1395	-29.137		50.1429	-33.6957		56.4828	-32.7405		54	-32.1282
58.1977	-29.4822		51.0714	-33.7973		57.5287	-33.0476		55	-32.9607
59.2558	-33.2984		52	-33.3158		58.5747	-35.0376		56	-33.3454
60.314	-34.6242		52.9286	-32.7925		59.6207	-34.8411		57	-33.7835
61.3721	-34.3527		53.8571	-33.4848		60.6667	-34.7906		58	-35.0412
62.4302	-32.6063		54.7857	-36.3754		61.7126	-34.7842		59	-33.8389
63.4884	-32.0819		55.7143	-35.3814		62.7586	-35.3005		60	-33.7302
64.5465	-31.7142		56.6429	-35.8993		63.8046	-35.0377		61	-34.4524
65.6047	-31.8338		57.5714	-36.0528		64.8506	-34.9047		62	-34.528
66.6628	-32.7672		58.5	-36.0528		65.8966	-35.3876		63	-34.3606
67.7209	-34.5413		59.4286	-36.5208		66.9425	-37.8215		64	-34.3469
68.7791	-36.522		60.3571	-36.5208		67.9885	-39.0784		65	-34.4288
69.8372	-36.3665		61.2857	-37.0071		69.0345	-38.6622		66	-35.7399
70.8953	-37.123		62.2143	-37.0071		70.0805	-39.4716		67	-34.2053
71.9535	-36.6073		63.1429	-37.4577		71.1264	-39.2406		68	-35.7397
73.0116	-36.5887		64.0714	-37.4577		72.1724	-39.4559		69	-39.0822
74.0698	-36.5606		65	-37.4229		73.2184	-39.4544		70	-39.6818
75.1279	-37.1774		65.9286	-37.4229		74.2644	-39.0009		71	-39.4724
76.186	-36.3314		66.8571	-38.3706		75.3103	-42.2874		72	-39.7984
77.2442	-34.2963		67.7857	-39.1302		76.3563	-39.1899		73	-39.6353
78.3023	-36.9244		68.7143	-41.5066		77.4023	-41.1705		74	-40.3668
79.3605	-37.0991		69.6429	-42.2755		78.4483	-39.4501		75	-45.9762
80.4186	-37.1523		70.5714	-41.9244		79.4943	-39.2216		76	-38.8603
81.4767	-36.9007		71.5	-41.3066		80.5402	-39.5434		77	-41.5833
82.5349	-37.2542		72.4286	-41.7113		81.5862	-39.7599		78	-39.1752
83.593	-36.9365		73.3571	-40.2557		82.6322	-39.6889		79	-38.6616
84.6512	-36.6991		74.2857	-41.456		83.6782	-40.1505		80	-38.7986
85.7093	-36.4305		75.2143	-43.5337		84.7241	-40.1717		81	-39.1647
86.7674	-35.971		76.1429	-41.4894		85.7701	-40.349		82	-39.0191
87.8256	-40.9803		77.0714	-41.9168		86.8161	-43.2714		83	-39.0773
88.8837	-59.11		78	-41.9168		87.8621	-59.2457		84	-39.3743
89.9419	-70.9553		78.9286	-42.7005		88.908	-61.6237		85	-39.3874
91	-66.5525		79.8571	-42.7005		89.954	-65.1847		86	-39.7827
			80.7857	-42.3917		91	-62.4799		87	-67.8069
			81.7143	-42.3917					88	-54.7866
			82.6429	-42.8495					89	-59.5186
			83.5714	-42.6585					90	-67.8146
			84.5	-44.1409					91	-65.8053
			85.4286	-43.49
			86.3571	-44.4518
			87.2857	-72.5464
			88.2143	-56.3559
			89.1429	-62.0808
			90.0714	-69.6523
			91	-76.8707

## Sheet: Figure 2c
Amphibious Epidermal Area Networks for Uninterrupted Wireless Data and Power Transfer
Source Data
Figure	2c
Freq (MHz)	S11 (dB) @strain=0	S11 (dB) @strain=0.00735294117647056	S11 (dB) @strain=0.0147058823529411	S11 (dB) @strain=0.0220588235294117	S11 (dB) @strain=0.0294117647058823	S11 (dB) @strain=0.036764705882353	S11 (dB) @strain=0.0441176470588236	S11 (dB) @strain=0.0514705882352942	S11 (dB) @strain=0.0588235294117647	S11 (dB) @strain=0.0661764705882353	S11 (dB) @strain=0.0735294117647058	S11 (dB) @strain=0.0808823529411764	S11 (dB) @strain=0.088235294117647	S11 (dB) @strain=0.0955882352941178	S11 (dB) @strain=0.102941176470588	S11 (dB) @strain=0.110294117647059	S11 (dB) @strain=0.117647058823529	S11 (dB) @strain=0.125	S11 (dB) @strain=0.132352941176471	S11 (dB) @strain=0.139705882352941	S11 (dB) @strain=0.147058823529412
4	-0.339697	-0.342995	-0.343839	-0.344129	-0.344305	-0.343331	-0.343239	-0.342826	-0.343362	-0.343787	-0.343934	-0.344124	-0.343452	-0.342391	-0.341157	-0.341415	-0.342977	-0.341486	-0.341596	-0.341535	-0.341518
4.1	-0.341751	-0.345369	-0.343488	-0.345508	-0.344965	-0.343937	-0.346762	-0.345634	-0.344647	-0.345315	-0.344183	-0.343995	-0.346783	-0.342319	-0.343573	-0.344645	-0.344244	-0.343334	-0.340912	-0.34318	-0.343131
4.2	-0.343625	-0.346394	-0.347856	-0.347413	-0.347092	-0.3474	-0.347172	-0.346876	-0.347913	-0.347543	-0.347613	-0.347943	-0.3478	-0.34496	-0.346146	-0.34584	-0.345695	-0.34553	-0.344995	-0.345078	-0.345282
4.3	-0.346041	-0.349185	-0.348729	-0.350884	-0.349128	-0.349406	-0.349985	-0.350195	-0.349335	-0.349836	-0.34954	-0.35024	-0.350236	-0.348538	-0.349258	-0.348239	-0.348222	-0.347689	-0.347815	-0.349003	-0.349244
4.4	-0.348177	-0.351888	-0.352211	-0.351671	-0.351287	-0.351482	-0.351612	-0.352355	-0.351452	-0.352049	-0.351775	-0.352072	-0.352533	-0.350882	-0.350392	-0.350589	-0.351056	-0.350362	-0.349566	-0.349959	-0.34984
4.5	-0.349558	-0.352926	-0.353767	-0.354289	-0.353777	-0.353467	-0.353845	-0.353535	-0.35432	-0.35355	-0.353932	-0.353368	-0.354045	-0.351358	-0.352505	-0.352401	-0.352365	-0.351832	-0.35228	-0.352137	-0.351338
4.6	-0.351856	-0.35624	-0.355393	-0.356451	-0.355931	-0.355012	-0.35681	-0.355821	-0.356019	-0.356069	-0.3555	-0.355812	-0.355953	-0.354909	-0.355542	-0.354111	-0.354167	-0.355363	-0.353436	-0.354146	-0.354934
4.7	-0.353322	-0.357734	-0.357376	-0.357472	-0.358018	-0.35751	-0.357744	-0.357862	-0.358888	-0.357556	-0.357583	-0.357521	-0.357793	-0.356472	-0.356616	-0.356722	-0.357351	-0.355273	-0.356847	-0.356081	-0.35448
4.8	-0.356018	-0.359181	-0.360113	-0.358636	-0.360422	-0.359744	-0.3596	-0.359186	-0.360125	-0.361423	-0.359157	-0.361204	-0.359721	-0.359014	-0.358065	-0.359398	-0.357487	-0.358692	-0.357867	-0.358468	-0.358538
4.9	-0.358682	-0.361922	-0.360702	-0.362431	-0.362549	-0.361671	-0.362251	-0.362201	-0.362744	-0.361153	-0.362235	-0.362368	-0.362502	-0.359635	-0.360351	-0.361064	-0.360649	-0.360689	-0.360044	-0.361156	-0.360773
5	-0.360716	-0.363073	-0.36343	-0.364465	-0.364217	-0.363581	-0.363802	-0.364275	-0.363697	-0.364053	-0.36509	-0.363775	-0.363917	-0.364215	-0.363372	-0.362334	-0.362512	-0.362292	-0.362042	-0.362911	-0.363637
5.1	-0.360674	-0.365406	-0.365526	-0.366553	-0.366544	-0.366589	-0.366316	-0.364772	-0.366128	-0.366599	-0.3655	-0.365622	-0.366326	-0.365403	-0.363865	-0.364739	-0.364912	-0.364611	-0.364457	-0.364456	-0.364774
5.2	-0.362838	-0.366377	-0.367317	-0.368449	-0.368077	-0.366864	-0.367886	-0.368084	-0.368377	-0.368599	-0.36949	-0.368678	-0.368353	-0.366435	-0.366045	-0.366875	-0.367357	-0.366397	-0.367029	-0.367227	-0.365878
5.3	-0.364295	-0.3672	-0.368394	-0.368711	-0.368726	-0.369845	-0.368886	-0.370393	-0.368809	-0.369445	-0.369368	-0.368939	-0.36993	-0.368011	-0.36815	-0.368411	-0.367243	-0.367505	-0.367951	-0.367671	-0.36788
5.4	-0.366577	-0.369797	-0.370393	-0.37018	-0.370079	-0.370658	-0.37062	-0.370681	-0.37145	-0.37217	-0.371504	-0.371556	-0.372079	-0.368645	-0.370172	-0.370035	-0.369991	-0.369782	-0.370249	-0.369609	-0.370321
5.5	-0.367502	-0.37178	-0.372446	-0.372987	-0.372946	-0.372804	-0.374034	-0.373536	-0.373367	-0.373116	-0.372761	-0.37363	-0.372585	-0.371654	-0.37141	-0.37166	-0.372019	-0.371297	-0.371568	-0.372802	-0.371973
5.6	-0.368362	-0.372201	-0.372593	-0.373774	-0.37426	-0.374786	-0.375321	-0.374544	-0.373841	-0.374623	-0.375019	-0.37378	-0.375211	-0.373163	-0.372878	-0.372423	-0.373334	-0.373741	-0.374086	-0.373529	-0.374157
5.7	-0.369519	-0.374403	-0.374005	-0.375931	-0.376181	-0.374398	-0.375967	-0.376036	-0.375999	-0.376248	-0.376213	-0.376323	-0.376939	-0.373506	-0.373673	-0.374977	-0.374279	-0.375573	-0.37527	-0.375156	-0.375676
5.8	-0.371758	-0.375349	-0.376475	-0.376635	-0.377492	-0.377118	-0.377332	-0.377208	-0.377257	-0.378405	-0.377129	-0.377308	-0.378564	-0.375969	-0.37548	-0.376739	-0.376293	-0.376156	-0.375671	-0.377082	-0.376967
5.9	-0.372591	-0.37658	-0.377193	-0.377721	-0.379053	-0.378718	-0.378573	-0.378836	-0.37852	-0.378192	-0.379071	-0.378484	-0.37898	-0.377786	-0.378392	-0.37799	-0.378308	-0.378729	-0.378844	-0.377835	-0.378323
6	-0.374538	-0.377191	-0.37895	-0.378929	-0.379659	-0.379849	-0.37972	-0.380745	-0.379199	-0.380659	-0.379911	-0.380307	-0.380085	-0.378457	-0.379159	-0.379026	-0.380492	-0.379442	-0.379026	-0.38013	-0.380745
6.1	-0.373281	-0.38007	-0.378631	-0.380588	-0.380179	-0.380958	-0.380078	-0.380605	-0.380939	-0.381363	-0.381376	-0.382685	-0.381485	-0.379639	-0.380613	-0.380523	-0.381116	-0.381407	-0.381103	-0.381237	-0.38156
6.2	-0.375132	-0.379327	-0.380247	-0.380648	-0.381085	-0.382567	-0.38185	-0.382219	-0.383015	-0.382235	-0.383146	-0.38348	-0.382832	-0.381533	-0.382455	-0.382628	-0.382307	-0.382977	-0.38309	-0.383636	-0.383322
6.3	-0.37589	-0.381507	-0.380755	-0.381974	-0.382443	-0.382851	-0.38259	-0.382984	-0.382755	-0.384024	-0.383506	-0.383505	-0.384506	-0.382762	-0.382423	-0.383405	-0.383465	-0.383396	-0.383476	-0.383783	-0.385146
6.4	-0.376104	-0.382346	-0.380819	-0.382806	-0.383069	-0.383868	-0.383132	-0.383288	-0.383367	-0.38414	-0.383299	-0.385332	-0.38606	-0.382647	-0.383738	-0.383944	-0.384024	-0.384013	-0.385887	-0.385196	-0.386034
6.5	-0.377948	-0.381906	-0.383223	-0.384022	-0.383456	-0.384365	-0.384867	-0.385752	-0.386258	-0.385982	-0.385355	-0.38535	-0.386696	-0.384778	-0.384161	-0.38545	-0.386286	-0.386627	-0.386781	-0.386932	-0.387903
6.6	-0.378816	-0.384063	-0.38418	-0.38575	-0.385935	-0.386706	-0.387616	-0.386642	-0.387705	-0.386973	-0.387738	-0.387599	-0.389874	-0.387394	-0.38702	-0.388367	-0.389068	-0.389055	-0.389286	-0.388696	-0.389526
6.7	-0.378332	-0.384352	-0.385782	-0.386445	-0.386242	-0.385907	-0.386887	-0.387033	-0.388096	-0.388448	-0.387306	-0.388286	-0.389621	-0.388205	-0.388247	-0.388577	-0.389452	-0.389152	-0.39066	-0.389841	-0.391228
6.8	-0.378976	-0.385676	-0.386692	-0.387594	-0.388259	-0.387028	-0.388745	-0.389081	-0.38955	-0.389139	-0.389053	-0.390324	-0.391419	-0.389741	-0.388664	-0.390193	-0.390165	-0.392132	-0.391811	-0.391833	-0.392886
6.9	-0.380699	-0.385374	-0.38656	-0.388402	-0.388619	-0.389276	-0.389243	-0.390967	-0.390153	-0.391472	-0.390895	-0.391455	-0.392616	-0.389348	-0.390477	-0.391457	-0.392312	-0.393586	-0.393298	-0.392609	-0.393683
7	-0.380973	-0.386905	-0.387784	-0.388653	-0.38819	-0.390371	-0.390933	-0.391025	-0.392195	-0.391097	-0.392	-0.392729	-0.394435	-0.391276	-0.391954	-0.39262	-0.394119	-0.39402	-0.394503	-0.395186	-0.39719
7.1	-0.381366	-0.387834	-0.388854	-0.390528	-0.391425	-0.391482	-0.392204	-0.392283	-0.392063	-0.393581	-0.393887	-0.39425	-0.394054	-0.393067	-0.393156	-0.394296	-0.395456	-0.396396	-0.39645	-0.396354	-0.397559
7.2	-0.383106	-0.389528	-0.389167	-0.390892	-0.391492	-0.392466	-0.392197	-0.393603	-0.39325	-0.395027	-0.394163	-0.395406	-0.395986	-0.393974	-0.395363	-0.395619	-0.396373	-0.397236	-0.397294	-0.397445	-0.399783
7.3	-0.381827	-0.389816	-0.390644	-0.390577	-0.392006	-0.391906	-0.3935	-0.394597	-0.394668	-0.393723	-0.395058	-0.396419	-0.397387	-0.395299	-0.395534	-0.396209	-0.39736	-0.398624	-0.398634	-0.398866	-0.400129
7.4	-0.383599	-0.390193	-0.392198	-0.391763	-0.394629	-0.394376	-0.394654	-0.395203	-0.396105	-0.397299	-0.396272	-0.39762	-0.399648	-0.396311	-0.397502	-0.398847	-0.40044	-0.399916	-0.40238	-0.401137	-0.403109
7.5	-0.382752	-0.38984	-0.390403	-0.39188	-0.393178	-0.393567	-0.393975	-0.394518	-0.395548	-0.395858	-0.396639	-0.397756	-0.399702	-0.396064	-0.397765	-0.399213	-0.399654	-0.401156	-0.401704	-0.40156	-0.403611
7.6	-0.383509	-0.391048	-0.391565	-0.392598	-0.393664	-0.394341	-0.395221	-0.396002	-0.396925	-0.397196	-0.397676	-0.399462	-0.400574	-0.397685	-0.399138	-0.400097	-0.40174	-0.403368	-0.404005	-0.403884	-0.405694
7.7	-0.384055	-0.392206	-0.392308	-0.39392	-0.394661	-0.395697	-0.396831	-0.397093	-0.398153	-0.398337	-0.399139	-0.400638	-0.401471	-0.399345	-0.400474	-0.401865	-0.402842	-0.404817	-0.406658	-0.406081	-0.407544
7.8	-0.384846	-0.3925	-0.39294	-0.39465	-0.396019	-0.396326	-0.397388	-0.397666	-0.398847	-0.399606	-0.400547	-0.402587	-0.403348	-0.400547	-0.401352	-0.403296	-0.4052	-0.406315	-0.408219	-0.40787	-0.40945
7.9	-0.385506	-0.393069	-0.393896	-0.39556	-0.396523	-0.397522	-0.398703	-0.399348	-0.400644	-0.400522	-0.401521	-0.403228	-0.405082	-0.402581	-0.404052	-0.405772	-0.406647	-0.408801	-0.410579	-0.409924	-0.412271
8	-0.385994	-0.394145	-0.394717	-0.396252	-0.397449	-0.3986	-0.400325	-0.400282	-0.401532	-0.402792	-0.402733	-0.405167	-0.406688	-0.403553	-0.4054	-0.406915	-0.408774	-0.410948	-0.4127	-0.411834	-0.415243
8.1	-0.386915	-0.39511	-0.395103	-0.397592	-0.398497	-0.400438	-0.401383	-0.402188	-0.404004	-0.404205	-0.404662	-0.407016	-0.409104	-0.40563	-0.407272	-0.409666	-0.411568	-0.413134	-0.41517	-0.414602	-0.417232
8.2	-0.387689	-0.395605	-0.396693	-0.398438	-0.399929	-0.401166	-0.40192	-0.402894	-0.40453	-0.404909	-0.406422	-0.408286	-0.410206	-0.406849	-0.408888	-0.411506	-0.413291	-0.415524	-0.417809	-0.417308	-0.420115
8.3	-0.388622	-0.396595	-0.397168	-0.39963	-0.401077	-0.402318	-0.404096	-0.404772	-0.406059	-0.407109	-0.408199	-0.410898	-0.41261	-0.409473	-0.411382	-0.413591	-0.415734	-0.417854	-0.42051	-0.420003	-0.423307
8.4	-0.388905	-0.397108	-0.398134	-0.40023	-0.402022	-0.403093	-0.405212	-0.405481	-0.407041	-0.408564	-0.40901	-0.411721	-0.414011	-0.410415	-0.412703	-0.415515	-0.417096	-0.420492	-0.422822	-0.422501	-0.425819
8.5	-0.389483	-0.398789	-0.399448	-0.40104	-0.403229	-0.404594	-0.40614	-0.407461	-0.408607	-0.410183	-0.41087	-0.414055	-0.415489	-0.413438	-0.414717	-0.417457	-0.420499	-0.423161	-0.425828	-0.425208	-0.428903
8.6	-0.390807	-0.399973	-0.399968	-0.401645	-0.404989	-0.406355	-0.407824	-0.409228	-0.410457	-0.411571	-0.413167	-0.415964	-0.418394	-0.41501	-0.417233	-0.42099	-0.423351	-0.425905	-0.429949	-0.429081	-0.432516
8.7	-0.390545	-0.400256	-0.400938	-0.403497	-0.405198	-0.407252	-0.409296	-0.410722	-0.412134	-0.412836	-0.414214	-0.417815	-0.420446	-0.416237	-0.419764	-0.422355	-0.426129	-0.429369	-0.432473	-0.432244	-0.435984
8.8	-0.391646	-0.401398	-0.402006	-0.404699	-0.406474	-0.408423	-0.410786	-0.411677	-0.413903	-0.415502	-0.41648	-0.420063	-0.42328	-0.419057	-0.422201	-0.425509	-0.429365	-0.432544	-0.43646	-0.435687	-0.440029
8.9	-0.391416	-0.402138	-0.403061	-0.405704	-0.407265	-0.409994	-0.412161	-0.413496	-0.415412	-0.416969	-0.418283	-0.422036	-0.425197	-0.421399	-0.424835	-0.428711	-0.431921	-0.436526	-0.439627	-0.439068	-0.443758
9	-0.393004	-0.403311	-0.404643	-0.40689	-0.409775	-0.411753	-0.41395	-0.415629	-0.418054	-0.41935	-0.421189	-0.425309	-0.428421	-0.424383	-0.42757	-0.432633	-0.435585	-0.439484	-0.444532	-0.444063	-0.449361
9.1	-0.394075	-0.403928	-0.405393	-0.408503	-0.411101	-0.413068	-0.415914	-0.417389	-0.419848	-0.4215	-0.423009	-0.427687	-0.431504	-0.426967	-0.431001	-0.435234	-0.439326	-0.44329	-0.448325	-0.447882	-0.45379
9.2	-0.394018	-0.405383	-0.406482	-0.409488	-0.412245	-0.415031	-0.41772	-0.418853	-0.421589	-0.42414	-0.426108	-0.430814	-0.433959	-0.430172	-0.433953	-0.438448	-0.443311	-0.448443	-0.452967	-0.452209	-0.458705
9.3	-0.395334	-0.406332	-0.408294	-0.411774	-0.414434	-0.417256	-0.419963	-0.421927	-0.424882	-0.426997	-0.428928	-0.433571	-0.437815	-0.433498	-0.437644	-0.443017	-0.448081	-0.452801	-0.459233	-0.457705	-0.464778
9.4	-0.396492	-0.40884	-0.409524	-0.41302	-0.416973	-0.419772	-0.422727	-0.424326	-0.427754	-0.430294	-0.432156	-0.437288	-0.441637	-0.437541	-0.442346	-0.447482	-0.453219	-0.458621	-0.464095	-0.464516	-0.471145
9.5	-0.398239	-0.410505	-0.411662	-0.415175	-0.418809	-0.421424	-0.424607	-0.42694	-0.430976	-0.432857	-0.435886	-0.440994	-0.446096	-0.441581	-0.445839	-0.452683	-0.458163	-0.463755	-0.470202	-0.470265	-0.47831
9.6	-0.399431	-0.411816	-0.413327	-0.417758	-0.421115	-0.424422	-0.428091	-0.430494	-0.433975	-0.436964	-0.439645	-0.446117	-0.450231	-0.446041	-0.451662	-0.458029	-0.463909	-0.470592	-0.477753	-0.476761	-0.485746
9.7	-0.400593	-0.414176	-0.415186	-0.418997	-0.423382	-0.42694	-0.430991	-0.432624	-0.437217	-0.440541	-0.443344	-0.449604	-0.454714	-0.450077	-0.455942	-0.463203	-0.470268	-0.47731	-0.484982	-0.484235	-0.493257
9.8	-0.402128	-0.416192	-0.418064	-0.422464	-0.426159	-0.430335	-0.43447	-0.437964	-0.442344	-0.444785	-0.448151	-0.455156	-0.461468	-0.456233	-0.461355	-0.470602	-0.477083	-0.484856	-0.493712	-0.492788	-0.502466
9.9	-0.403655	-0.418793	-0.420084	-0.425246	-0.429432	-0.433898	-0.437813	-0.440815	-0.445803	-0.448986	-0.452868	-0.460872	-0.466732	-0.461037	-0.4679	-0.476823	-0.483902	-0.492922	-0.501708	-0.501048	-0.51178
10	-0.406143	-0.421016	-0.423026	-0.427672	-0.433427	-0.437743	-0.442398	-0.445701	-0.450663	-0.454725	-0.45883	-0.466988	-0.473922	-0.467982	-0.475512	-0.484414	-0.493207	-0.502343	-0.512181	-0.511467	-0.522867
10.1	-0.407767	-0.425259	-0.425914	-0.430937	-0.436603	-0.441547	-0.447681	-0.450098	-0.456155	-0.460517	-0.464141	-0.473772	-0.480103	-0.474728	-0.482565	-0.493031	-0.501911	-0.512394	-0.522307	-0.521833	-0.534495
10.2	-0.409291	-0.426093	-0.428444	-0.433888	-0.439788	-0.444995	-0.450712	-0.45377	-0.460377	-0.464579	-0.4698	-0.480237	-0.487344	-0.480904	-0.489483	-0.500636	-0.511199	-0.522067	-0.5337	-0.532394	-0.5454
10.3	-0.412171	-0.43025	-0.432106	-0.438158	-0.443967	-0.450365	-0.456722	-0.460238	-0.466947	-0.471301	-0.47645	-0.487649	-0.496358	-0.489566	-0.498951	-0.510942	-0.522649	-0.533945	-0.546212	-0.545991	-0.560295
10.4	-0.414839	-0.434192	-0.435959	-0.442036	-0.448793	-0.45541	-0.462288	-0.465676	-0.473414	-0.479507	-0.484429	-0.496816	-0.505111	-0.49797	-0.508634	-0.522229	-0.534059	-0.546358	-0.559669	-0.559518	-0.575603
10.5	-0.417721	-0.43786	-0.440292	-0.446432	-0.453562	-0.461515	-0.468105	-0.472441	-0.480895	-0.486117	-0.492818	-0.50685	-0.515788	-0.508247	-0.519259	-0.533799	-0.546696	-0.560681	-0.57518	-0.575393	-0.592064
10.6	-0.421226	-0.442451	-0.444408	-0.451774	-0.460053	-0.46762	-0.4757	-0.480166	-0.489428	-0.495752	-0.502048	-0.516752	-0.526648	-0.519335	-0.531295	-0.546408	-0.562096	-0.575813	-0.592306	-0.592798	-0.610728
10.7	-0.424779	-0.447877	-0.450093	-0.458051	-0.466284	-0.474574	-0.483494	-0.488687	-0.498499	-0.505601	-0.512153	-0.528979	-0.539989	-0.531423	-0.544166	-0.561525	-0.577983	-0.593654	-0.610617	-0.611189	-0.631002
10.8	-0.428306	-0.45236	-0.455673	-0.463216	-0.472662	-0.481894	-0.491115	-0.496694	-0.508353	-0.515456	-0.523445	-0.54139	-0.552895	-0.544195	-0.558632	-0.577168	-0.595318	-0.612121	-0.631057	-0.631908	-0.652531
10.9	-0.433329	-0.45865	-0.461577	-0.471286	-0.480861	-0.490526	-0.500822	-0.507262	-0.519544	-0.528205	-0.536172	-0.555897	-0.569077	-0.559369	-0.575244	-0.596167	-0.614831	-0.633782	-0.653548	-0.65587	-0.677451
11	-0.437528	-0.464897	-0.467967	-0.478839	-0.488783	-0.500429	-0.511864	-0.517807	-0.531453	-0.540435	-0.550158	-0.571384	-0.585985	-0.576046	-0.593072	-0.615528	-0.636463	-0.65712	-0.678116	-0.68133	-0.704625
11.1	-0.443888	-0.473103	-0.477019	-0.487456	-0.4995	-0.511472	-0.524213	-0.530925	-0.545843	-0.555193	-0.567425	-0.590336	-0.606538	-0.594361	-0.614287	-0.639108	-0.661433	-0.683796	-0.707241	-0.71039	-0.735131
11.2	-0.449615	-0.481263	-0.484755	-0.496598	-0.509432	-0.522233	-0.536263	-0.544965	-0.560812	-0.571925	-0.584205	-0.609962	-0.627351	-0.6146	-0.636064	-0.663849	-0.68808	-0.712739	-0.736832	-0.741456	-0.767591
11.3	-0.455792	-0.490176	-0.494546	-0.507137	-0.521881	-0.535352	-0.550696	-0.560393	-0.578281	-0.590607	-0.603422	-0.631983	-0.651797	-0.63865	-0.661713	-0.691826	-0.718282	-0.745289	-0.771476	-0.776307	-0.804513
11.4	-0.464036	-0.501501	-0.506302	-0.519469	-0.535479	-0.551456	-0.56791	-0.578253	-0.598195	-0.61186	-0.62641	-0.656969	-0.678906	-0.665437	-0.690504	-0.724234	-0.752467	-0.780294	-0.808973	-0.81524	-0.84495
11.5	-0.472678	-0.514007	-0.518136	-0.533075	-0.550775	-0.568763	-0.587384	-0.598609	-0.620363	-0.635935	-0.651981	-0.688166	-0.710614	-0.695411	-0.723537	-0.759079	-0.791586	-0.821439	-0.85077	-0.859277	-0.889683
11.6	-0.482304	-0.526675	-0.531538	-0.548718	-0.567871	-0.586967	-0.607403	-0.620104	-0.645682	-0.662657	-0.679898	-0.719251	-0.744728	-0.729359	-0.760274	-0.799258	-0.833066	-0.864939	-0.896534	-0.906944	-0.938627
11.7	-0.494504	-0.542743	-0.548323	-0.567614	-0.588371	-0.610666	-0.632999	-0.647029	-0.67443	-0.693853	-0.713975	-0.75745	-0.785299	-0.767983	-0.801971	-0.845258	-0.882237	-0.915894	-0.948215	-0.961047	-0.992662
11.8	-0.505657	-0.560105	-0.566119	-0.587132	-0.610266	-0.634408	-0.660098	-0.676275	-0.706958	-0.728168	-0.751469	-0.798432	-0.829636	-0.811527	-0.849042	-0.895343	-0.934739	-0.970302	-1.00366	-1.01923	-1.05099
11.9	-0.520809	-0.580197	-0.586528	-0.609812	-0.635891	-0.662625	-0.69144	-0.709697	-0.744022	-0.767971	-0.792715	-0.845639	-0.880292	-0.860363	-0.901502	-0.952746	-0.994373	-1.03166	-1.06496	-1.08376	-1.11366
12	-0.537476	-0.603642	-0.611478	-0.635652	-0.666432	-0.696145	-0.727582	-0.747716	-0.787561	-0.814743	-0.842374	-0.900712	-0.938635	-0.917101	-0.961736	-1.01774	-1.06163	-1.09974	-1.13238	-1.1551	-1.18244
12.1	-0.556841	-0.630793	-0.639793	-0.668094	-0.700842	-0.734919	-0.771089	-0.79265	-0.837634	-0.867503	-0.899718	-0.964784	-1.006	-0.981804	-1.03115	-1.09068	-1.13664	-1.17492	-1.20498	-1.23104	-1.25479
12.2	-0.579702	-0.662422	-0.671584	-0.703851	-0.740842	-0.778852	-0.819861	-0.844311	-0.895299	-0.928959	-0.964791	-1.03681	-1.0821	-1.05636	-1.10918	-1.17267	-1.21861	-1.25606	-1.28281	-1.31318	-1.33129
12.3	-0.605447	-0.698397	-0.709683	-0.745854	-0.788116	-0.831277	-0.87703	-0.905241	-0.962549	-1.00026	-1.04071	-1.11982	-1.16881	-1.14151	-1.19815	-1.26408	-1.3101	-1.34422	-1.3655	-1.40005	-1.41098
12.4	-0.635535	-0.741091	-0.753313	-0.793846	-0.84098	-0.891662	-0.94238	-0.974755	-1.03925	-1.0821	-1.12672	-1.21399	-1.26696	-1.23691	-1.29599	-1.36408	-1.4075	-1.43788	-1.45077	-1.49018	-1.49014
12.5	-0.670098	-0.791229	-0.805448	-0.851086	-0.90542	-0.96189	-1.02146	-1.05641	-1.12883	-1.17716	-1.22735	-1.32236	-1.37853	-1.34593	-1.40699	-1.47468	-1.51414	-1.53514	-1.53837	-1.58231	-1.56923
12.6	-0.710745	-0.850798	-0.866079	-0.91846	-0.980407	-1.0441	-1.11067	-1.15185	-1.23296	-1.28693	-1.34165	-1.44468	-1.50393	-1.46768	-1.5278	-1.5928	-1.62391	-1.6359	-1.62567	-1.67202	-1.64532
12.7	-0.759388	-0.920918	-0.939113	-0.999024	-1.06936	-1.14252	-1.21772	-1.26369	-1.35494	-1.41495	-1.47532	-1.5845	-1.64296	-1.60449	-1.66235	-1.71874	-1.73903	-1.73793	-1.71165	-1.75994	-1.71637
12.8	-0.817825	-1.00687	-1.0262	-1.09446	-1.17546	-1.25821	-1.34253	-1.39434	-1.49686	-1.5619	-1.62731	-1.74042	-1.79672	-1.75503	-1.80518	-1.85009	-1.85443	-1.83522	-1.79024	-1.84044	-1.77859
12.9	-0.886294	-1.10738	-1.12993	-1.20863	-1.30114	-1.39373	-1.48959	-1.54702	-1.65992	-1.72932	-1.79889	-1.90901	-1.96083	-1.91481	-1.95378	-1.97919	-1.96324	-1.92409	-1.85928	-1.90849	-1.829
13	-0.970512	-1.23175	-1.25768	-1.34716	-1.45181	-1.55753	-1.66223	-1.72647	-1.84718	-1.91941	-1.98931	-2.09341	-2.13462	-2.08392	-2.10492	-2.10466	-2.06461	-2.00363	-1.91776	-1.96405	-1.8659
13.1	-1.07191	-1.3816	-1.41167	-1.51309	-1.63241	-1.74985	-1.86459	-1.93221	-2.05725	-2.13117	-2.19775	-2.28487	-2.30834	-2.25386	-2.24858	-2.2178	-2.1508	-2.06623	-1.96078	-2.00214	-1.88933
13.2	-1.19492	-1.56484	-1.59848	-1.71475	-1.84681	-1.97586	-2.09641	-2.16661	-2.29171	-2.3591	-2.41677	-2.47427	-2.47575	-2.41546	-2.37808	-2.31048	-2.21639	-2.11022	-1.98679	-2.02194	-1.89568
13.3	-1.34724	-1.79115	-1.8282	-1.95817	-2.10232	-2.23787	-2.35892	-2.42698	-2.5411	-2.59738	-2.63769	-2.65293	-2.62554	-2.55877	-2.48488	-2.37835	-2.25895	-2.13355	-1.9957	-2.02229	-1.88886
13.4	-1.53503	-2.06722	-2.10895	-2.2497	-2.39876	-2.53522	-2.64743	-2.70658	-2.79567	-2.83071	-2.84716	-2.80632	-2.74512	-2.67067	-2.55912	-2.41669	-2.27507	-2.1352	-1.98799	-2.00499	-1.86745
13.5	-1.76767	-2.40412	-2.44789	-2.59475	-2.73966	-2.86249	-2.95096	-2.99225	-3.04023	-3.04237	-3.02601	-2.9212	-2.82693	-2.74471	-2.59696	-2.42281	-2.26453	-2.11554	-1.96366	-1.97263	-1.83478
13.6	-2.05625	-2.80971	-2.85176	-2.99175	-3.11301	-3.20287	-3.24998	-3.26146	-3.24846	-3.21194	-3.1556	-2.98612	-2.86123	-2.7711	-2.59508	-2.39845	-2.23146	-2.07779	-1.9255	-1.92504	-1.79207
13.7	-2.41237	-3.28518	-3.31975	-3.42941	-3.49969	-3.52986	-3.51191	-3.48545	-3.39832	-3.31859	-3.22397	-2.99487	-2.84758	-2.75156	-2.55612	-2.3461	-2.17737	-2.02553	-1.87697	-1.86829	-1.74035
13.8	-2.84724	-3.81555	-3.83106	-3.87738	-3.85995	-3.80557	-3.70758	-3.63553	-3.47113	-3.35125	-3.22162	-2.95254	-2.7893	-2.68888	-2.4855	-2.27263	-2.10764	-1.96142	-1.81927	-1.80493	-1.6849
13.9	-3.36154	-4.35609	-4.33844	-4.28117	-4.14341	-3.98694	-3.80579	-3.68931	-3.45791	-3.30729	-3.15586	-2.86191	-2.69697	-2.59346	-2.39081	-2.18304	-2.02661	-1.88884	-1.75634	-1.73569	-1.62568
14	-3.93555	-4.82312	-4.75947	-4.56768	-4.29597	-4.04127	-3.79135	-3.64257	-3.36582	-3.19853	-3.03531	-2.73777	-2.57633	-2.47237	-2.27845	-2.08332	-1.93722	-1.81173	-1.68995	-1.66492	-1.56427
14.1	-4.51615	-5.11138	-4.99942	-4.67531	-4.29227	-3.96876	-3.67746	-3.51079	-3.21372	-3.04209	-2.87968	-2.59351	-2.44219	-2.34025	-2.1614	-1.98122	-1.84838	-1.73373	-1.62254	-1.59399	-1.50322
14.2	-4.99349	-5.14212	-4.99607	-4.58313	-4.13913	-3.78505	-3.4842	-3.31537	-3.02178	-2.85679	-2.70226	-2.43822	-2.30059	-2.20091	-2.04013	-1.87696	-1.75789	-1.65429	-1.55571	-1.52479	-1.44379
14.3	-5.24019	-4.92056	-4.76446	-4.3288	-3.8791	-3.53405	-3.24698	-3.08583	-2.81227	-2.66015	-2.51849	-2.28098	-2.1593	-2.06509	-1.92012	-1.77475	-1.6699	-1.57895	-1.48975	-1.45668	-1.38572
14.4	-5.18232	-4.52655	-4.38	-3.97419	-3.56021	-3.24591	-2.98895	-2.84474	-2.59851	-2.46344	-2.33731	-2.12934	-2.0235	-1.93285	-1.80672	-1.67805	-1.58605	-1.50646	-1.42732	-1.39436	-1.33153
14.5	-4.85604	-4.05604	-3.93361	-3.5849	-3.22852	-2.95663	-2.73578	-2.60887	-2.39359	-2.27677	-2.16658	-1.9858	-1.89502	-1.80921	-1.69894	-1.58628	-1.50645	-1.43636	-1.36625	-1.33262	-1.27844
14.6	-4.37781	-3.58628	-3.48781	-3.2028	-2.9078	-2.68034	-2.49478	-2.38764	-2.20256	-2.10037	-2.00675	-1.85153	-1.77491	-1.69328	-1.59805	-1.50036	-1.4309	-1.3691	-1.30833	-1.27481	-1.22709
14.7	-3.85768	-3.1555	-3.08025	-2.85395	-2.61526	-2.42927	-2.27613	-2.18596	-2.02823	-1.94154	-1.86147	-1.72929	-1.66342	-1.58668	-1.50594	-1.42074	-1.36087	-1.30749	-1.25492	-1.22189	-1.18021
14.8	-3.36806	-2.78075	-2.72331	-2.54852	-2.35671	-2.20621	-2.08211	-2.0057	-1.87258	-1.79936	-1.73106	-1.61818	-1.56313	-1.49182	-1.42199	-1.34855	-1.29648	-1.25041	-1.2044	-1.17184	-1.1361
14.9	-2.9371	-2.46075	-2.41814	-2.28358	-2.13096	-2.00892	-1.90788	-1.8445	-1.73228	-1.67181	-1.61309	-1.51777	-1.47064	-1.40485	-1.34439	-1.28026	-1.23686	-1.19634	-1.15643	-1.12552	-1.09426
15	-2.57289	-2.19227	-2.16062	-2.05685	-1.93606	-1.83873	-1.75641	-1.70456	-1.60913	-1.55725	-1.50773	-1.42749	-1.38946	-1.32682	-1.27442	-1.22033	-1.18168	-1.14826	-1.11296	-1.08186	-1.05525
15.1	-2.26783	-1.96711	-1.94278	-1.86412	-1.76787	-1.68998	-1.6239	-1.57964	-1.50059	-1.45556	-1.41487	-1.34544	-1.31395	-1.25561	-1.21119	-1.16349	-1.13184	-1.10208	-1.07166	-1.04149	-1.01919
15.2	-2.01469	-1.77708	-1.75978	-1.69907	-1.62295	-1.55946	-1.50706	-1.46987	-1.4027	-1.36634	-1.32995	-1.27294	-1.2456	-1.19148	-1.15311	-1.11188	-1.08409	-1.05952	-1.03283	-1.00432	-0.985616
15.3	-1.80572	-1.61858	-1.60542	-1.55943	-1.49869	-1.44784	-1.40456	-1.37483	-1.31773	-1.28687	-1.25631	-1.20703	-1.18543	-1.13357	-1.10101	-1.06571	-1.04195	-1.02131	-0.9976	-0.970668	-0.954265
15.4	-1.6306	-1.48408	-1.47435	-1.4388	-1.39065	-1.34989	-1.31478	-1.29048	-1.24093	-1.21508	-1.1897	-1.14821	-1.13037	-1.08119	-1.05351	-1.02325	-1.00334	-0.984248	-0.965192	-0.938381	-0.924649
15.5	-1.48466	-1.36848	-1.36186	-1.33502	-1.29716	-1.2642	-1.23673	-1.21524	-1.17425	-1.15129	-1.12984	-1.09368	-1.07943	-1.03394	-1.00993	-0.984126	-0.966825	-0.950605	-0.934564	-0.908884	-0.898208
15.6	-1.36203	-1.27082	-1.2653	-1.24597	-1.21524	-1.18956	-1.16662	-1.14859	-1.11428	-1.0952	-1.0768	-1.04702	-1.03476	-0.991464	-0.970593	-0.948137	-0.933469	-0.920007	-0.906706	-0.881907	-0.872387
15.7	-1.25794	-1.18704	-1.18301	-1.16851	-1.14351	-1.12334	-1.10474	-1.08995	-1.06061	-1.04407	-1.028	-1.00319	-0.99286	-0.952731	-0.934509	-0.91491	-0.902983	-0.892395	-0.880472	-0.85568	-0.849349
15.8	-1.16901	-1.11297	-1.11063	-1.09971	-1.08067	-1.06455	-1.04954	-1.03646	-1.01168	-0.998253	-0.984661	-0.963505	-0.955152	-0.916817	-0.901003	-0.884727	-0.874461	-0.864753	-0.854921	-0.83172	-0.826367
15.9	-1.09276	-1.05002	-1.04789	-1.04132	-1.02546	-1.01178	-1.001	-0.990428	-0.968475	-0.95743	-0.945762	-0.927062	-0.921444	-0.884582	-0.871929	-0.85683	-0.848168	-0.840489	-0.832068	-0.811533	-0.805673
16	-1.0257	-0.992418	-0.992254	-0.987305	-0.974766	-0.964821	-0.955796	-0.94685	-0.927339	-0.917853	-0.90808	-0.893153	-0.887927	-0.853837	-0.841411	-0.829636	-0.823193	-0.81676	-0.810045	-0.788929	-0.784892
16.1	-0.965717	-0.94048	-0.941772	-0.938836	-0.92921	-0.921756	-0.915228	-0.906927	-0.891079	-0.882168	-0.873512	-0.861238	-0.858966	-0.824954	-0.8156	-0.805635	-0.799423	-0.7942	-0.787874	-0.767453	-0.764774
16.2	-0.913942	-0.89593	-0.896584	-0.896129	-0.887814	-0.881749	-0.876933	-0.870866	-0.856753	-0.850007	-0.842336	-0.83156	-0.830091	-0.798568	-0.790055	-0.780486	-0.776682	-0.771809	-0.767979	-0.74856	-0.746815
16.3	-0.868551	-0.855772	-0.85741	-0.857519	-0.851453	-0.847703	-0.844305	-0.838811	-0.826278	-0.820701	-0.814893	-0.806031	-0.80465	-0.774573	-0.766976	-0.760026	-0.756202	-0.753175	-0.748787	-0.730589	-0.729529
16.4	-0.827993	-0.820008	-0.821134	-0.822627	-0.818589	-0.815971	-0.813421	-0.808164	-0.79856	-0.792583	-0.78705	-0.780488	-0.779903	-0.750838	-0.744886	-0.738449	-0.735904	-0.734011	-0.730495	-0.71303	-0.71256
16.5	-0.791673	-0.786564	-0.788994	-0.791287	-0.788297	-0.786899	-0.785042	-0.781743	-0.772844	-0.767916	-0.763529	-0.758377	-0.758238	-0.729906	-0.725408	-0.719809	-0.717691	-0.716685	-0.713706	-0.696251	-0.69668
16.6	-0.758442	-0.757326	-0.759593	-0.762498	-0.759955	-0.75937	-0.758995	-0.755906	-0.748346	-0.744916	-0.740654	-0.736126	-0.737901	-0.710023	-0.705562	-0.701419	-0.700729	-0.699134	-0.697324	-0.681255	-0.681851
16.7	-0.729401	-0.730588	-0.732455	-0.736511	-0.735671	-0.735387	-0.735901	-0.732949	-0.726498	-0.723753	-0.719935	-0.716742	-0.717939	-0.691681	-0.688743	-0.685277	-0.684744	-0.683427	-0.682987	-0.667297	-0.667982
16.8	-0.702986	-0.706146	-0.709131	-0.712949	-0.712723	-0.713651	-0.714336	-0.71181	-0.70627	-0.703266	-0.700995	-0.698717	-0.70054	-0.674958	-0.67239	-0.669377	-0.669125	-0.669915	-0.670003	-0.65369	-0.65571
16.9	-0.678532	-0.684356	-0.686682	-0.690433	-0.690555	-0.692107	-0.693978	-0.69156	-0.687365	-0.685158	-0.682632	-0.681104	-0.683637	-0.659218	-0.657057	-0.654215	-0.654958	-0.655605	-0.656016	-0.640326	-0.642905
17	-0.657567	-0.665088	-0.667106	-0.671265	-0.671633	-0.673277	-0.675327	-0.674417	-0.670066	-0.668548	-0.666615	-0.665351	-0.668409	-0.644543	-0.643193	-0.642393	-0.642199	-0.643418	-0.643425	-0.62882	-0.632027
17.1	-0.637293	-0.646336	-0.648156	-0.652967	-0.653781	-0.656532	-0.65858	-0.657665	-0.654373	-0.652741	-0.651219	-0.650837	-0.653748	-0.631357	-0.63039	-0.628392	-0.629082	-0.630771	-0.631519	-0.617619	-0.620433
17.2	-0.618518	-0.6294	-0.631841	-0.636464	-0.637466	-0.640511	-0.641751	-0.642174	-0.639327	-0.63724	-0.637727	-0.636581	-0.639948	-0.618859	-0.617484	-0.616976	-0.617515	-0.619245	-0.62012	-0.607503	-0.610338
17.3	-0.601606	-0.611973	-0.614833	-0.620152	-0.622559	-0.624869	-0.627104	-0.627226	-0.625157	-0.624229	-0.623786	-0.623317	-0.627065	-0.606411	-0.606187	-0.605564	-0.606062	-0.607986	-0.609946	-0.59729	-0.599862
17.4	-0.586828	-0.598497	-0.600311	-0.605443	-0.609324	-0.611989	-0.615422	-0.614728	-0.61232	-0.612042	-0.611578	-0.611913	-0.615635	-0.595439	-0.594966	-0.595373	-0.596574	-0.597948	-0.600393	-0.587843	-0.591957
17.5	-0.573103	-0.585032	-0.587619	-0.592451	-0.595691	-0.598501	-0.60176	-0.601432	-0.599837	-0.600128	-0.599887	-0.600697	-0.605618	-0.584202	-0.585282	-0.585157	-0.586954	-0.589212	-0.590902	-0.578225	-0.582746
17.6	-0.55982	-0.572479	-0.574261	-0.580393	-0.58349	-0.586334	-0.590091	-0.589937	-0.58786	-0.588178	-0.588107	-0.58929	-0.59441	-0.574606	-0.574143	-0.575029	-0.577062	-0.579479	-0.581348	-0.570207	-0.574101
17.7	-0.547923	-0.561617	-0.563279	-0.568894	-0.571892	-0.574706	-0.579062	-0.579016	-0.577853	-0.578145	-0.577806	-0.579121	-0.584321	-0.564795	-0.565743	-0.566931	-0.568391	-0.571792	-0.573105	-0.56219	-0.565447
17.8	-0.536279	-0.550296	-0.552753	-0.558207	-0.561479	-0.564118	-0.568255	-0.569377	-0.567772	-0.568188	-0.56836	-0.57049	-0.574273	-0.556884	-0.556475	-0.558913	-0.560506	-0.563122	-0.565925	-0.553667	-0.558535
17.9	-0.525825	-0.540113	-0.543029	-0.54873	-0.552043	-0.555024	-0.558755	-0.559819	-0.559092	-0.55866	-0.559604	-0.561449	-0.567126	-0.548182	-0.548809	-0.551956	-0.553423	-0.555666	-0.558408	-0.547589	-0.551816
18	-0.516833	-0.530355	-0.532748	-0.539224	-0.542565	-0.545584	-0.549511	-0.550512	-0.550112	-0.550612	-0.55082	-0.553326	-0.558294	-0.540069	-0.540774	-0.543623	-0.545411	-0.548342	-0.550537	-0.540463	-0.544828
18.1	-0.508158	-0.52275	-0.525618	-0.530755	-0.534418	-0.538133	-0.542288	-0.542293	-0.541707	-0.543559	-0.542852	-0.546146	-0.550881	-0.533417	-0.534926	-0.536807	-0.53931	-0.542618	-0.545226	-0.53443	-0.538796
18.2	-0.49957	-0.514735	-0.517321	-0.522424	-0.525668	-0.529192	-0.533518	-0.534521	-0.534072	-0.53525	-0.535546	-0.53813	-0.543664	-0.526288	-0.528326	-0.530298	-0.531898	-0.535954	-0.538345	-0.528112	-0.533028
18.3	-0.491361	-0.507343	-0.509331	-0.515121	-0.518403	-0.522117	-0.526561	-0.527296	-0.527269	-0.528796	-0.529186	-0.53202	-0.536652	-0.519807	-0.521591	-0.524003	-0.526456	-0.529171	-0.532685	-0.522949	-0.526619
18.4	-0.485854	-0.501027	-0.503592	-0.5084	-0.512484	-0.516204	-0.519787	-0.519906	-0.5208	-0.521889	-0.523423	-0.525995	-0.531436	-0.514231	-0.515939	-0.518428	-0.520969	-0.524714	-0.527021	-0.517244	-0.522662
18.5	-0.478921	-0.493714	-0.496372	-0.502305	-0.5055	-0.508587	-0.513367	-0.514467	-0.515356	-0.515752	-0.516675	-0.519816	-0.525181	-0.508683	-0.510228	-0.512971	-0.515881	-0.519302	-0.521343	-0.512603	-0.517253
18.6	-0.47332	-0.488277	-0.490002	-0.495705	-0.499428	-0.503339	-0.50746	-0.508751	-0.509029	-0.510348	-0.511431	-0.514461	-0.519388	-0.504159	-0.506222	-0.507783	-0.510923	-0.513319	-0.517377	-0.508405	-0.512858
18.7	-0.466469	-0.482069	-0.484571	-0.489517	-0.493763	-0.497179	-0.50061	-0.502573	-0.502785	-0.504042	-0.504881	-0.508025	-0.513814	-0.498125	-0.500531	-0.502378	-0.506447	-0.507899	-0.511726	-0.502731	-0.508102
18.8	-0.461611	-0.477055	-0.479027	-0.485324	-0.487965	-0.49201	-0.49635	-0.497834	-0.497816	-0.498508	-0.500761	-0.50385	-0.509335	-0.494362	-0.495859	-0.499122	-0.50205	-0.504605	-0.508076	-0.499571	-0.50395
18.9	-0.45684	-0.472401	-0.473986	-0.479811	-0.483078	-0.486523	-0.490832	-0.492669	-0.493499	-0.494147	-0.495466	-0.499232	-0.503819	-0.489515	-0.491473	-0.493619	-0.49735	-0.500714	-0.503724	-0.494709	-0.499738
19	-0.451871	-0.467566	-0.469235	-0.474822	-0.478155	-0.48243	-0.486766	-0.487168	-0.488199	-0.489901	-0.491091	-0.49383	-0.49967	-0.484455	-0.48696	-0.489464	-0.492809	-0.495771	-0.498577	-0.491389	-0.495506
19.1	-0.447159	-0.462074	-0.463762	-0.469621	-0.473629	-0.477217	-0.481544	-0.483337	-0.483131	-0.485041	-0.48644	-0.48965	-0.494445	-0.480847	-0.48195	-0.485819	-0.489226	-0.492099	-0.495031	-0.486769	-0.492584
19.2	-0.440975	-0.456461	-0.458866	-0.4644	-0.468093	-0.471423	-0.475227	-0.477772	-0.478199	-0.479514	-0.480062	-0.484971	-0.490143	-0.475287	-0.477141	-0.4804	-0.48351	-0.486493	-0.489173	-0.481948	-0.486812
19.3	-0.436777	-0.452037	-0.453977	-0.458899	-0.463446	-0.467436	-0.470905	-0.472309	-0.473396	-0.474179	-0.476311	-0.4793	-0.485025	-0.470725	-0.473392	-0.47605	-0.478879	-0.48217	-0.485226	-0.47794	-0.483015
19.4	-0.431748	-0.447231	-0.449438	-0.454316	-0.458301	-0.46162	-0.466314	-0.467305	-0.468707	-0.470291	-0.471508	-0.47428	-0.480368	-0.466533	-0.468955	-0.471485	-0.474399	-0.477814	-0.481647	-0.474671	-0.477762
19.5	-0.426702	-0.442003	-0.444056	-0.449867	-0.453725	-0.457319	-0.46136	-0.462411	-0.463098	-0.465433	-0.465705	-0.469593	-0.475783	-0.462245	-0.463383	-0.46704	-0.46973	-0.473169	-0.475979	-0.46946	-0.474879
19.6	-0.423035	-0.437817	-0.440395	-0.44473	-0.449778	-0.452904	-0.456727	-0.458046	-0.459431	-0.461282	-0.461755	-0.465296	-0.470889	-0.458334	-0.460182	-0.462793	-0.466473	-0.469334	-0.473204	-0.464554	-0.470502
19.7	-0.41892	-0.43394	-0.435922	-0.441468	-0.445004	-0.448783	-0.452715	-0.454274	-0.455902	-0.456872	-0.459205	-0.462069	-0.468324	-0.454916	-0.456374	-0.459631	-0.463084	-0.466449	-0.469154	-0.462231	-0.467633
19.8	-0.414466	-0.429206	-0.431369	-0.437544	-0.441037	-0.444973	-0.448836	-0.449887	-0.451071	-0.452571	-0.454309	-0.457331	-0.463335	-0.449979	-0.451895	-0.455522	-0.459176	-0.461948	-0.465571	-0.459192	-0.462861
19.9	-0.411385	-0.426421	-0.4286	-0.433793	-0.437527	-0.440724	-0.444232	-0.446552	-0.446917	-0.448986	-0.449646	-0.454221	-0.459986	-0.446288	-0.448749	-0.451624	-0.456128	-0.457993	-0.461898	-0.455216	-0.459403
20	-0.407089	-0.422981	-0.424886	-0.429222	-0.433387	-0.437163	-0.440788	-0.442127	-0.443196	-0.445427	-0.446546	-0.450541	-0.455851	-0.442843	-0.445036	-0.447761	-0.45152	-0.454415	-0.457866	-0.451848	-0.456815
20.1	-0.404569	-0.419496	-0.420986	-0.426313	-0.430457	-0.43424	-0.436719	-0.439746	-0.43964	-0.442314	-0.443641	-0.447741	-0.452751	-0.440135	-0.442329	-0.445409	-0.448965	-0.451254	-0.454651	-0.448773	-0.453012
20.2	-0.401043	-0.41641	-0.417779	-0.423064	-0.425933	-0.429634	-0.434366	-0.43492	-0.436003	-0.438067	-0.439759	-0.443069	-0.449037	-0.436628	-0.438206	-0.441266	-0.444771	-0.448261	-0.451965	-0.445118	-0.449319
20.3	-0.397181	-0.41252	-0.414157	-0.420192	-0.423118	-0.427504	-0.43022	-0.431975	-0.4328	-0.434107	-0.436789	-0.440433	-0.44596	-0.432645	-0.435757	-0.438809	-0.442002	-0.445486	-0.44844	-0.442027	-0.446924
20.4	-0.395118	-0.409715	-0.41112	-0.416688	-0.421455	-0.423895	-0.427798	-0.429312	-0.430772	-0.43211	-0.433897	-0.437662	-0.443334	-0.429694	-0.433619	-0.435631	-0.439467	-0.442069	-0.445886	-0.439713	-0.444523
20.5	-0.391143	-0.406286	-0.408298	-0.414024	-0.417193	-0.419989	-0.424195	-0.42525	-0.426522	-0.427554	-0.430197	-0.434139	-0.439495	-0.426719	-0.429438	-0.432448	-0.436139	-0.438713	-0.442629	-0.435982	-0.441405
20.6	-0.388551	-0.404127	-0.405439	-0.411222	-0.414625	-0.418801	-0.420845	-0.422772	-0.424802	-0.425298	-0.426673	-0.430917	-0.436566	-0.424616	-0.42658	-0.429716	-0.432386	-0.436897	-0.439384	-0.433545	-0.437907
20.7	-0.385629	-0.400975	-0.402654	-0.407903	-0.411795	-0.414337	-0.417478	-0.419718	-0.421111	-0.422752	-0.423828	-0.426944	-0.433317	-0.421728	-0.423409	-0.427424	-0.429684	-0.433037	-0.436216	-0.431373	-0.434468
20.8	-0.383159	-0.398209	-0.39957	-0.405119	-0.408047	-0.411837	-0.415087	-0.416584	-0.417478	-0.419179	-0.419964	-0.42478	-0.430298	-0.418192	-0.42121	-0.423893	-0.426942	-0.429879	-0.433546	-0.428139	-0.432272
20.9	-0.379796	-0.395598	-0.397053	-0.402306	-0.40639	-0.409099	-0.411884	-0.413998	-0.4148	-0.416063	-0.417818	-0.421689	-0.42784	-0.415568	-0.418376	-0.421331	-0.424469	-0.427735	-0.431006	-0.42559	-0.429115
21	-0.378842	-0.392922	-0.394067	-0.399612	-0.403007	-0.406731	-0.409368	-0.411038	-0.41276	-0.41355	-0.415179	-0.418932	-0.425168	-0.413557	-0.415436	-0.418367	-0.42152	-0.425523	-0.428225	-0.422458	-0.4268
21.1	-0.375348	-0.389757	-0.391177	-0.396968	-0.40074	-0.403836	-0.407773	-0.408194	-0.409964	-0.410687	-0.41261	-0.417255	-0.422004	-0.410559	-0.41204	-0.415769	-0.419311	-0.422901	-0.425931	-0.42001	-0.425078
21.2	-0.372564	-0.38704	-0.389281	-0.393442	-0.397327	-0.401484	-0.403643	-0.405274	-0.406817	-0.408041	-0.409761	-0.41222	-0.419566	-0.407835	-0.41013	-0.41307	-0.416311	-0.419824	-0.422563	-0.417324	-0.421565
21.3	-0.370254	-0.384391	-0.386947	-0.392056	-0.395458	-0.398168	-0.401126	-0.403745	-0.403982	-0.405529	-0.407257	-0.410588	-0.417026	-0.405271	-0.407109	-0.410468	-0.413693	-0.416896	-0.419681	-0.414597	-0.418806
21.4	-0.368269	-0.381674	-0.384449	-0.388776	-0.393058	-0.396137	-0.398233	-0.399757	-0.40129	-0.402924	-0.403863	-0.407976	-0.413547	-0.402341	-0.405501	-0.408611	-0.411126	-0.413847	-0.416842	-0.412449	-0.415643
21.5	-0.36432	-0.3801	-0.381372	-0.386386	-0.390617	-0.39356	-0.395832	-0.397005	-0.399015	-0.400423	-0.402507	-0.405026	-0.411056	-0.400014	-0.402298	-0.405313	-0.408504	-0.411742	-0.414861	-0.409468	-0.413786
21.6	-0.363363	-0.377418	-0.380143	-0.383821	-0.388639	-0.391747	-0.39377	-0.394718	-0.397009	-0.398217	-0.399566	-0.403963	-0.409331	-0.398115	-0.401221	-0.403418	-0.406432	-0.409226	-0.41215	-0.407267	-0.411986
21.7	-0.360971	-0.374534	-0.377294	-0.382799	-0.385351	-0.389418	-0.392266	-0.392496	-0.393736	-0.395973	-0.397128	-0.400344	-0.406493	-0.395663	-0.398044	-0.401106	-0.4043	-0.407245	-0.409943	-0.405448	-0.40978
21.8	-0.358545	-0.37185	-0.374904	-0.379052	-0.38334	-0.386643	-0.389553	-0.390655	-0.39128	-0.392846	-0.395023	-0.398539	-0.403681	-0.393784	-0.395782	-0.398134	-0.401235	-0.403934	-0.407603	-0.402462	-0.407057
21.9	-0.355836	-0.370888	-0.371984	-0.376983	-0.381696	-0.385177	-0.387663	-0.388595	-0.389105	-0.391158	-0.392333	-0.395742	-0.401502	-0.391208	-0.3934	-0.396426	-0.398774	-0.402497	-0.404874	-0.400657	-0.405085
22	-0.3541	-0.368427	-0.369891	-0.375432	-0.37994	-0.383223	-0.384465	-0.385097	-0.38653	-0.38849	-0.389402	-0.393004	-0.398999	-0.388611	-0.390819	-0.393576	-0.39643	-0.399806	-0.402462	-0.397942	-0.401552
22.1	-0.352221	-0.366141	-0.368335	-0.373539	-0.37731	-0.38077	-0.3825	-0.383783	-0.38509	-0.385822	-0.387843	-0.391181	-0.397246	-0.386985	-0.388719	-0.392149	-0.394927	-0.397278	-0.400628	-0.395997	-0.400929
22.2	-0.350492	-0.365198	-0.367509	-0.372034	-0.377166	-0.37955	-0.381779	-0.381996	-0.383188	-0.385027	-0.386565	-0.39031	-0.396529	-0.385919	-0.388662	-0.390505	-0.393616	-0.396094	-0.399741	-0.394858	-0.399168
22.3	-0.349258	-0.363816	-0.365428	-0.370774	-0.374888	-0.377467	-0.380267	-0.381064	-0.382821	-0.383181	-0.384548	-0.388684	-0.39417	-0.383475	-0.3858	-0.390072	-0.392662	-0.39422	-0.39768	-0.39325	-0.396668
22.4	-0.34762	-0.361956	-0.363864	-0.369309	-0.373333	-0.375993	-0.378574	-0.379069	-0.379891	-0.381335	-0.382821	-0.386277	-0.39216	-0.382547	-0.38424	-0.387668	-0.390387	-0.392888	-0.396271	-0.392181	-0.395029
22.5	-0.346631	-0.360569	-0.363676	-0.368134	-0.37261	-0.374914	-0.377086	-0.377829	-0.37894	-0.38083	-0.381295	-0.385062	-0.391497	-0.380967	-0.383104	-0.385942	-0.388775	-0.39153	-0.394695	-0.390173	-0.394258
22.6	-0.345128	-0.358874	-0.361722	-0.366056	-0.370958	-0.373861	-0.375253	-0.37637	-0.376892	-0.379088	-0.379574	-0.383588	-0.390286	-0.378786	-0.381582	-0.383962	-0.38737	-0.389471	-0.392642	-0.388539	-0.39345
22.7	-0.34376	-0.357424	-0.360245	-0.365892	-0.369629	-0.372911	-0.374063	-0.374569	-0.375758	-0.377328	-0.378838	-0.38319	-0.388339	-0.378072	-0.380689	-0.382664	-0.386106	-0.388712	-0.391277	-0.386961	-0.391651
22.8	-0.342368	-0.355888	-0.358393	-0.36365	-0.369018	-0.37131	-0.372937	-0.373268	-0.374015	-0.375031	-0.376821	-0.380598	-0.386667	-0.375814	-0.378498	-0.382051	-0.383907	-0.387212	-0.390142	-0.38476	-0.38882
22.9	-0.341037	-0.354545	-0.357661	-0.362587	-0.367409	-0.369796	-0.370895	-0.371382	-0.372844	-0.373967	-0.375905	-0.378915	-0.38505	-0.374669	-0.377826	-0.379972	-0.383134	-0.386141	-0.388624	-0.384413	-0.388116
23	-0.339927	-0.35341	-0.355363	-0.361348	-0.365295	-0.368806	-0.369724	-0.369876	-0.370634	-0.372464	-0.374343	-0.377853	-0.383362	-0.373014	-0.375533	-0.378734	-0.381035	-0.384407	-0.387409	-0.383514	-0.386334
23.1	-0.338724	-0.352236	-0.354967	-0.359353	-0.363869	-0.366757	-0.368147	-0.368737	-0.369183	-0.370277	-0.372003	-0.375456	-0.381206	-0.371354	-0.373899	-0.376896	-0.380136	-0.382621	-0.385861	-0.381616	-0.385472
23.2	-0.337122	-0.350559	-0.353985	-0.358984	-0.363535	-0.366106	-0.367045	-0.367542	-0.368348	-0.369363	-0.37121	-0.374528	-0.380655	-0.370965	-0.372738	-0.375716	-0.378803	-0.381257	-0.383812	-0.380639	-0.38446
23.3	-0.335501	-0.349719	-0.352266	-0.358148	-0.362344	-0.364424	-0.365643	-0.365228	-0.366071	-0.368788	-0.370242	-0.372958	-0.37931	-0.368426	-0.371723	-0.374258	-0.376671	-0.379182	-0.382186	-0.378596	-0.381868
23.4	-0.334071	-0.348317	-0.35134	-0.356167	-0.360725	-0.362716	-0.363786	-0.364079	-0.364719	-0.36676	-0.368424	-0.372372	-0.378079	-0.367928	-0.369464	-0.372751	-0.375709	-0.378229	-0.380582	-0.377273	-0.381807
23.5	-0.333607	-0.346933	-0.349563	-0.354543	-0.359294	-0.362259	-0.362941	-0.363174	-0.363708	-0.365325	-0.366392	-0.3709	-0.376744	-0.365636	-0.368182	-0.372142	-0.374429	-0.376342	-0.37995	-0.376063	-0.379345
23.6	-0.33152	-0.34523	-0.348119	-0.353394	-0.358202	-0.361704	-0.361873	-0.361126	-0.362147	-0.363979	-0.364674	-0.368942	-0.37418	-0.364887	-0.367243	-0.370378	-0.371968	-0.374651	-0.378308	-0.374747	-0.377699
23.7	-0.330295	-0.343386	-0.346968	-0.352115	-0.356857	-0.359267	-0.360067	-0.359792	-0.360743	-0.362497	-0.363925	-0.36703	-0.372771	-0.363471	-0.365403	-0.368227	-0.371198	-0.374283	-0.376532	-0.372477	-0.376673
23.8	-0.328125	-0.342455	-0.346047	-0.350628	-0.355076	-0.357686	-0.357639	-0.357945	-0.358898	-0.360454	-0.362284	-0.364995	-0.371797	-0.362189	-0.363639	-0.366979	-0.369663	-0.373029	-0.374569	-0.371092	-0.374542
23.9	-0.327236	-0.34142	-0.344578	-0.350058	-0.354916	-0.356766	-0.357078	-0.357619	-0.357954	-0.359691	-0.361371	-0.363996	-0.370315	-0.360664	-0.363004	-0.365989	-0.368586	-0.371204	-0.37374	-0.370032	-0.37338
24	-0.325723	-0.339751	-0.343313	-0.348735	-0.353425	-0.355705	-0.355126	-0.356038	-0.356847	-0.357397	-0.359569	-0.362527	-0.369131	-0.359151	-0.361603	-0.363751	-0.366995	-0.369772	-0.372029	-0.367918	-0.372012

## Sheet: Figure 2d
Amphibious Epidermal Area Networks for Uninterrupted Wireless Data and Power Transfer
Source Data
Figure	2d
Strain (%)	Res. Freq (MHz), 1st try	Res. Freq (MHz), 2nd try	Res. Freq (MHz), 3rd try
0	14.3	14.1	14.2
0.769231	14.2	14.1	14.1
1.53846	14.1	14.1	14.1
2.30769	14.1	14	14
3.07692	14	14	14
3.84615	14	13.9	13.9
4.61538	13.9	13.9	13.9
5.38462	13.9	13.8	13.8
6.15385	13.8	13.8	13.8
6.92308	13.8	13.7	13.7
7.69231	13.7	13.7	13.7
8.46154	13.7	13.6	13.6
9.23077	13.6	13.6	13.6
10	13.6	13.6	13.6
10.7692	13.5	13.5	13.6
11.5385	13.5	13.5	13.4
12.3077	13.4	13.4	13.4
13.0769	13.4	13.3	13.4
13.8462	13.3	13.3	13.2
14.6154	13.3	13.3	13.2
15.3846	13.2	13.2	13.1

## Sheet: Figure 2g
Amphibious Epidermal Area Networks for Uninterrupted Wireless Data and Power Transfer
Source Data
Figure	2g
Note: These datasets are uploaded in the following links due to extremely large datapoints.
Bending Angle vs cycles
https://drive.google.com/file/d/1IhS2HCZnYotXmNwiF5ywTMzemq_Qt8Io/view?usp=drive_link
Res. freq. vs cycles
https://drive.google.com/file/d/1d3SKXNaiXavce2qmACTX7ArIjjElVnNh/view?usp=drive_link

## Sheet: Figure 2h
Amphibious Epidermal Area Networks for Uninterrupted Wireless Data and Power Transfer
Source Data
Figure	2h
Time (s)	Res. Freq (MHz), 1st cycle	Res. Freq (MHz), last cycle
0.5	13.3857	13.3857
1.5	13.4135	13.4135
2.5	13.4992	13.5174
3.5	13.6894	13.7292
4.5	13.9463	13.9646
5.5	14.053	14.0548
6.5	14.0087	13.9906
7.5	13.8403	13.7965
8.5	13.6231	13.5955
9.5	13.4499	13.4438
10.5	13.3925	13.392

## Sheet: Figure 3b
Amphibious Epidermal Area Networks for Uninterrupted Wireless Data and Power Transfer
Source Data
Figure	3b
DRY	Bend=0	Bend=20	Bend=40	Bend=60	Bend=80	Bend=100	Bend=120	Bend=140	Straight twist=0	Straight twist=20	Straight twist=40	Straight twist=60	Straight twist=80	Straight twist=100	Straight twist=120	Straight twist=140	Straight twist=160	Straight twist=180	Bent twist=0	Bent twist=20	Bent twist=40	Bent twist=60	Bent twist=80		SALINE	Bend=0	Bend=20	Bend=40	Bend=60	Bend=80	Bend=100	Bend=120	Bend=140	Straight twist=0	Straight twist=20	Straight twist=40	Straight twist=60	Straight twist=80	Straight twist=100	Straight twist=120	Straight twist=140	Straight twist=160	Straight twist=180	Bent twist=0	Bent twist=20	Bent twist=40	Bent twist=60	Bent twist=80
Freq (MHz)	S21 (dB)	S21 (dB)	S21 (dB)	S21 (dB)	S21 (dB)	S21 (dB)	S21 (dB)	S21 (dB)	S21 (dB)	S21 (dB)	S21 (dB)	S21 (dB)	S21 (dB)	S21 (dB)	S21 (dB)	S21 (dB)	S21 (dB)	S21 (dB)	S21 (dB)	S21 (dB)	S21 (dB)	S21 (dB)	S21 (dB)		Freq (MHz)	S21 (dB)	S21 (dB)	S21 (dB)	S21 (dB)	S21 (dB)	S21 (dB)	S21 (dB)	S21 (dB)	S21 (dB)	S21 (dB)	S21 (dB)	S21 (dB)	S21 (dB)	S21 (dB)	S21 (dB)	S21 (dB)	S21 (dB)	S21 (dB)	S21 (dB)	S21 (dB)	S21 (dB)	S21 (dB)	S21 (dB)
4	-85.1635	-80.6571	-82.9145	-86.1106	-96.499	-91.3737	-82.9589	-86.0466	-81.2747	-85.1408	-81.8756	-84.6954	-83.1887	-90.2173	-86.6367	-89.9804	-81.5147	-81.8133	-86.9221	-78.6332	-89.33	-84.2988	-92.0762		4	-77.6679	-85.7698	-80.1618	-94.4855	-85.1678	-89.9356	-79.2056	-91.5447	-81.7977	-78.1503	-89.7596	-81.5593	-86.7778	-90.5165	-87.1128	-93.8282	-82.6796	-77.844	-86.1091	-81.5348	-89.8307	-79.9046	-84.9104
4.125	-86.4759	-89.7724	-86.5223	-99.2553	-91.1052	-84.6393	-93.5058	-83.2628	-98.6457	-86.7119	-83.3802	-86.9576	-82.2656	-89.4758	-85.1092	-84.2962	-96.5024	-81.8177	-85.2613	-83.3303	-85.4099	-83.1057	-93.9146		4.125	-81.5548	-79.1748	-88.1813	-83.3816	-79.2667	-88.8883	-87.2834	-80.88	-84.1793	-78.5077	-82.6187	-88.2854	-82.6535	-89.3354	-80.6421	-83.4499	-95.0334	-86.2544	-90.1287	-85.0434	-82.5601	-83.8003	-93.6477
4.25	-81.3933	-82.7999	-80.9459	-85.5291	-91.0115	-83.4149	-79.239	-81.6594	-96.1687	-83.36	-87.7281	-85.3842	-98.4869	-86.8366	-85.0735	-87.0119	-83.7669	-89.981	-85.0727	-87.9714	-85.2336	-100.888	-87.0113		4.25	-81.3907	-82.2233	-85.4506	-81.3282	-81.4293	-94.7193	-78.581	-82.0921	-78.3756	-81.0018	-82.7252	-78.8429	-81.873	-85.5951	-87.4045	-89.7899	-85.5807	-90.9075	-89.8252	-82.9583	-82.6696	-87.3984	-79.884
4.375	-87.5604	-87.9754	-88.1292	-77.4509	-84.5972	-90.7126	-84.3807	-78.4496	-87.6309	-86.8591	-82.7785	-84.2451	-86.0211	-89.9674	-81.0887	-90.1226	-87.9303	-90.0375	-90.804	-90.4248	-89.7967	-82.0662	-88.2863		4.375	-80.8715	-85.9704	-78.5019	-79.471	-79.4436	-89.5389	-83.9939	-82.6138	-84.551	-78.962	-80.1223	-85.9008	-79.7516	-80.5552	-82.7203	-89.2667	-79.8623	-78.3528	-81.6474	-86.7348	-87.5569	-90.4367	-83.5654
4.5	-89.4287	-85.2751	-83.377	-90.1168	-86.0769	-90.0261	-85.9713	-81.5139	-80.2875	-86.2909	-84.4937	-82.7911	-91.55	-83.209	-78.3542	-89.7761	-90.8788	-91.4536	-80.028	-87.2404	-81.6069	-80.0531	-86.585		4.5	-89.548	-82.7356	-75.2883	-92.4463	-88.7608	-82.9371	-79.5112	-80.3142	-84.4724	-78.8009	-80.6137	-80.0017	-88.7641	-81.8546	-85.6749	-84.3236	-89.2403	-84.741	-84.4823	-81.95	-84.011	-81.2816	-83.3157
4.625	-100.974	-82.5268	-81.5574	-82.5212	-82.3922	-85.9132	-100.926	-87.3015	-91.9524	-81.9636	-87.9284	-82.7282	-90.7166	-93.9222	-99.5098	-82.0259	-78.7089	-92.8235	-91.1882	-81.7305	-81.4829	-99.1868	-88.0417		4.625	-81.1479	-79.9216	-83.9354	-82.2332	-97.8429	-92.0984	-77.9172	-85.8606	-86.9223	-83.5444	-89.4847	-80.657	-85.2296	-88.7397	-83.7343	-84.8314	-83.609	-79.6816	-90.5282	-98.8534	-82.0961	-85.1158	-87.8358
4.75	-95.7395	-78.2966	-89.0442	-88.9628	-81.3329	-84.3897	-88.1646	-90.6225	-88.5808	-88.6019	-83.0814	-90.9708	-80.9392	-87.4057	-89.1911	-81.2562	-87.8928	-78.24	-87.0173	-95.832	-81.7966	-95.7847	-87.3664		4.75	-82.1282	-78.6203	-78.1239	-81.4567	-85.3898	-79.1056	-80.5222	-80.9023	-86.0436	-77.5955	-78.1472	-84.1712	-80.8084	-85.972	-80.4416	-96.2345	-86.3976	-80.4812	-85.3159	-85.0407	-89.9095	-87.1795	-78.0205
4.875	-90.8069	-93.9535	-82.8022	-88.4194	-88.6643	-89.1763	-81.8924	-87.5511	-89.9476	-81.907	-84.832	-93.067	-85.2683	-82.3522	-83.7127	-77.6905	-84.9835	-82.3891	-82.0181	-80.1888	-84.4583	-97.8781	-83.8231		4.875	-80.0412	-88.3909	-80.6397	-81.1364	-83.0557	-79.4511	-78.5149	-79.6985	-78.8828	-80.5225	-81.5268	-85.2931	-84.2315	-85.5172	-83.7587	-82.2508	-76.9143	-90.2071	-88.0706	-87.2318	-81.9865	-75.9868	-86.7891
5	-82.8438	-79.0946	-82.3437	-104.731	-82.9038	-86.9477	-84.5067	-79.572	-83.1408	-78.2673	-103.054	-82.7601	-91.9782	-83.3334	-86.2482	-83.0868	-85.1646	-85.101	-86.4854	-88.2617	-81.3288	-87.9997	-81.2812		5	-82.1879	-82.0454	-77.4087	-82.9588	-79.8294	-83.3161	-77.7528	-85.2085	-79.236	-75.1019	-89.0753	-76.8213	-79.2631	-91.8951	-86.8019	-78.23	-78.9576	-80.2558	-80.9847	-85.6189	-84.1342	-95.0559	-85.6261
5.125	-81.4271	-80.3531	-79.1755	-88.0227	-96.5245	-82.3186	-88.9768	-78.3414	-86.2258	-89.8303	-85.3393	-84.0976	-79.9715	-84.4225	-90.8923	-82.1789	-90.1499	-85.9269	-80.5198	-83.1607	-88.09	-95.8572	-77.8534		5.125	-80.4625	-78.9208	-78.9412	-79.2273	-80.9558	-84.9087	-80.7994	-85.34	-76.6008	-82.0284	-84.6081	-81.2571	-83.5615	-79.8746	-83.6306	-78.1306	-82.9687	-90.3416	-83.8013	-86.7833	-79.1725	-92.8436	-82.6636
5.25	-82.4857	-83.5799	-86.4887	-85.0044	-95.4906	-79.8528	-83.6175	-79.8712	-86.0402	-88.4542	-91.3333	-89.7884	-82.3355	-84.1194	-86.2522	-86.5419	-84.9307	-81.06	-81.2213	-85.0563	-83.4313	-83.094	-85.2569		5.25	-82.4649	-78.2883	-77.9809	-81.5665	-79.105	-78.7558	-82.9439	-79.993	-77.5941	-79.8785	-81.1314	-80.7394	-85.6062	-84.0111	-77.3112	-81.28	-78.5364	-80.1237	-81.6748	-86.1792	-81.6656	-84.9004	-79.1396
5.375	-85.2839	-81.6889	-94.8118	-85.2595	-89.0222	-77.204	-81.4811	-85.1839	-95.0573	-89.3367	-83.5402	-85.2979	-85.9063	-83.892	-84.0728	-85.2905	-82.6546	-92.4476	-86.9805	-85.165	-82.0201	-88.0134	-93.8246		5.375	-81.2438	-81.1277	-88.5137	-81.962	-79.5739	-76.3054	-83.147	-81.2866	-80.7382	-76.9072	-80.1376	-83.3037	-79.1227	-79.5322	-79.9465	-81.1723	-77.043	-80.957	-92.5636	-88.269	-86.2941	-87.2414	-84.8443
5.5	-81.2039	-90.9787	-83.9029	-81.5275	-77.9203	-84.8945	-78.9334	-88.3426	-81.781	-78.3705	-83.2595	-80.165	-88.1412	-100.366	-84.1736	-94.3318	-89.6771	-80.0403	-88.4709	-85.0816	-84.3183	-96.388	-88.6132		5.5	-80.6567	-76.4765	-85.3841	-78.2974	-78.6951	-75.8621	-78.6846	-87.0051	-82.708	-79.6328	-79.2529	-81.3887	-78.2295	-78.4096	-82.5997	-80.8508	-82.027	-82.0376	-83.219	-86.4254	-77.6827	-82.5911	-82.6988
5.625	-83.4265	-82.9991	-83.6912	-89.1447	-84.7228	-87.5572	-87.5164	-83.0465	-88.8234	-79.0217	-83.6907	-92.7963	-83.4998	-79.505	-80.6486	-88.323	-89.4011	-82.5288	-83.4351	-85.4856	-81.5656	-88.5492	-81.8808		5.625	-80.0025	-80.7754	-78.9734	-84.5331	-80.5721	-91.5483	-78.5538	-74.5742	-80.9638	-79.3041	-82.457	-77.0826	-79.5973	-87.6804	-84.8387	-79.6128	-82.3837	-78.537	-85.4797	-88.6778	-80.169	-95.2737	-81.7261
5.75	-87.4322	-84.9061	-80.5616	-82.7258	-85.7096	-84.833	-83.5052	-85.7785	-78.3209	-81.9753	-85.7823	-86.1353	-85.2552	-83.9364	-95.1544	-82.759	-87.6613	-82.6518	-82.7867	-91.5824	-79.3998	-81.9928	-87.9703		5.75	-78.8554	-86.5767	-81.11	-80.8529	-78.8724	-82.0555	-80.6801	-79.7424	-81.8143	-85.8004	-75.2744	-82.604	-77.8015	-78.0434	-80.4008	-80.1538	-78.2797	-78.1836	-83.9021	-83.39	-81.2557	-86.8783	-77.7998
5.875	-80.205	-87.2794	-84.879	-91.0442	-83.9146	-78.008	-86.0108	-74.6346	-93.4407	-82.3498	-81.8438	-82.7308	-80.3555	-89.5771	-81.0961	-84.028	-88.515	-83.5132	-81.2411	-84.4627	-86.8055	-86.2625	-114.376		5.875	-80.4964	-79.697	-77.1615	-81.3348	-80.1339	-82.8451	-83.7223	-78.5188	-78.7389	-78.063	-78.8622	-77.1096	-76.1856	-84.03	-85.836	-80.4135	-78.404	-76.8784	-83.3112	-83.8599	-78.9982	-78.6853	-79.5054
6	-82.7709	-84.8112	-80.058	-79.9613	-82.9022	-86.5812	-80.4316	-81.4622	-86.0463	-85.9587	-87.264	-78.3622	-91.7328	-92.7013	-86.3774	-88.1021	-95.6867	-81.0673	-77.8036	-85.8676	-79.9281	-79.6817	-85.4744		6	-79.7381	-80.1963	-78.9019	-82.5488	-77.4	-77.3551	-75.2726	-81.0358	-87.2618	-77.7862	-78.6242	-79.4372	-79.2611	-75.8442	-76.8093	-75.2002	-75.0651	-77.2443	-80.4405	-76.5588	-87.2364	-81.0413	-87.671
6.125	-87.493	-81.128	-89.0896	-79.0675	-86.0804	-84.3728	-90.4959	-84.5737	-83.9431	-83.3707	-81.6583	-83.1861	-91.2133	-83.5048	-87.9628	-83.6054	-81.1539	-85.7222	-81.3763	-83.5932	-84.1637	-90.8345	-87.4454		6.125	-79.5169	-77.863	-76.928	-86.4955	-74.4899	-79.9542	-75.5388	-74.5509	-75.4647	-74.7589	-77.6233	-77.8372	-79.0304	-84.3758	-75.5726	-76.3162	-81.3499	-84.6139	-79.0021	-90.3537	-81.708	-81.3022	-81.0757
6.25	-81.4819	-83.4147	-97.1923	-86.8965	-93.5886	-81.2685	-77.6677	-78.0589	-90.962	-100.927	-82.5679	-88.3804	-82.6465	-88.7035	-99.4534	-78.1516	-84.2758	-81.8018	-94.5578	-89.7873	-84.5853	-82.5935	-82.6292		6.25	-79.8306	-73.0201	-83.7449	-80.2888	-78.8681	-74.9549	-73.7874	-76.6119	-76.1003	-76.1913	-80.9488	-75.7469	-77.4883	-81.7239	-78.091	-79.0818	-77.2171	-79.6986	-83.087	-84.6737	-84.1402	-81.2323	-91.5052
6.375	-79.6094	-77.6741	-79.1658	-79.5137	-87.1534	-96.0678	-86.8471	-81.2682	-86.3109	-87.7174	-83.3516	-77.8467	-84.7113	-88.9189	-81.0952	-82.5266	-95.9636	-83.087	-79.3536	-79.1804	-78.5921	-81.3236	-91.0706		6.375	-74.6697	-74.1177	-77.952	-76.1283	-73.0013	-76.0313	-76.899	-76.565	-75.5602	-79.6853	-76.8062	-76.8212	-77.9853	-80.5083	-83.4113	-79.3412	-76.3827	-79.2373	-81.4494	-77.2821	-81.535	-80.9502	-79.3106
6.5	-94.3158	-79.5763	-105.613	-81.6279	-86.821	-84.4154	-81.8973	-83.088	-87.7795	-81.9298	-83.9383	-85.4314	-79.3699	-86.8906	-83.8755	-86.2234	-84.7188	-92.1105	-79.3296	-84.3047	-85.6602	-84.1214	-88.1682		6.5	-74.6932	-78.5747	-75.4939	-73.2299	-81.9347	-74.2125	-73.9313	-78.8722	-76.8706	-76.3175	-77.9811	-76.3563	-75.3978	-76.0191	-76.9977	-78.1267	-75.2263	-77.422	-80.4372	-78.295	-81.357	-83.0418	-79.5151
6.625	-86.6998	-78.6279	-81.836	-83.478	-90.4008	-82.5019	-83.7253	-80.4141	-75.3468	-83.2797	-80.4163	-79.8558	-83.2122	-79.5941	-82.3359	-87.7213	-80.6991	-78.6351	-79.7255	-79.4636	-83.9934	-76.4148	-82.9942		6.625	-81.0532	-77.8504	-78.4115	-80.1403	-76.7108	-73.9709	-74.4734	-76.5076	-78.7698	-74.6911	-77.7007	-74.4899	-77.0051	-74.2501	-74.8416	-77.8789	-73.9331	-77.3768	-77.2595	-94.9827	-80.7626	-78.1717	-78.6482
6.75	-81.1427	-80.2483	-78.7005	-81.2008	-78.7548	-81.1525	-83.8984	-88.0036	-82.1616	-89.6071	-82.9711	-99.9961	-81.0359	-84.8962	-78.8287	-84.3755	-85.9522	-79.1077	-80.6367	-87.1562	-98.007	-87.7064	-86.9298		6.75	-76.7477	-77.8923	-78.9329	-77.6016	-76.5908	-73.8957	-74.8699	-78.1493	-78.7339	-76.4907	-74.9777	-76.6823	-75.6893	-76.4844	-73.7192	-79.5272	-74.4023	-80.2378	-77.6095	-77.7825	-77.0012	-80.6869	-90.1331
6.875	-83.3591	-77.3699	-79.8797	-78.8907	-81.1742	-81.3863	-95.0469	-77.2713	-87.8513	-81.8391	-79.5116	-77.993	-85.7755	-77.9838	-86.5533	-90.9012	-91.449	-88.1972	-83.4547	-85.6723	-78.4742	-86.9575	-87.9138		6.875	-72.9496	-76.9436	-79.4331	-72.287	-76.1051	-77.2543	-77.8244	-79.9331	-74.1185	-76.1687	-71.6998	-75.9151	-73.1076	-77.8859	-75.2401	-73.1562	-80.2815	-77.0796	-80.9904	-75.1528	-79.7927	-77.3343	-87.5781
7	-80.3719	-77.0788	-86.0994	-80.873	-78.4293	-97.3564	-84.3498	-79.1601	-85.7914	-83.745	-74.0388	-80.7522	-77.4658	-86.1584	-85.5562	-91.7807	-77.71	-83.4885	-77.4442	-76.9253	-84.662	-84.5617	-79.2552		7	-74.3511	-76.0339	-74.8913	-78.4205	-77.1384	-75.6633	-76.632	-75.8193	-71.5266	-74.7237	-79.2499	-73.048	-77.337	-74.9109	-74.6523	-81.1031	-75.1351	-72.4325	-82.552	-76.9677	-76.5124	-78.396	-75.1513
7.125	-79.6327	-88.0823	-83.1051	-85.5771	-80.3652	-78.0245	-80.3905	-76.6603	-83.6027	-88.4478	-86.9942	-81.777	-88.6865	-82.8415	-87.9234	-88.1478	-80.4717	-80.2139	-78.1778	-80.0792	-76.6532	-98.4777	-84.7876		7.125	-74.9622	-72.7793	-74.8058	-73.574	-77.0761	-76.1625	-72.1335	-76.6573	-73.3233	-72.6475	-73.7935	-75.0014	-76.3458	-76.7391	-73.2691	-76.8573	-74.8032	-72.5892	-78.6045	-78.6314	-81.7043	-76.4834	-77.0606
7.25	-79.8507	-77.9387	-76.5399	-84.3832	-88.8682	-84.0582	-79.5677	-78.0306	-77.4006	-76.148	-79.6575	-84.5167	-85.0457	-80.284	-77.5733	-80.3797	-78.4432	-81.1724	-83.1848	-86.2936	-78.066	-78.5951	-81.6867		7.25	-75.4245	-73.354	-71.7038	-71.8019	-74.9313	-75.5164	-74.0229	-71.2483	-71.515	-76.4167	-74.9978	-77.1451	-77.0668	-74.5853	-74.172	-73.7653	-72.0172	-74.1283	-80.2614	-79.5446	-75.8883	-80.9731	-78.1104
7.375	-78.3813	-81.2334	-86.8683	-81.7076	-76.7617	-100.989	-74.4333	-76.7494	-82.3005	-78.1051	-80.843	-81.0562	-82.4184	-77.8882	-79.4919	-85.2302	-81.734	-84.9752	-78.2431	-97.18	-79.1421	-82.3788	-81.5733		7.375	-75.4828	-73.3457	-75.3779	-74.1866	-75.78	-73.2539	-72.697	-71.9446	-74.8224	-75.4574	-76.2587	-74.239	-71.0001	-74.6068	-71.914	-72.5013	-74.9649	-72.8603	-74.097	-78.2609	-77.0694	-78.1836	-77.8642
7.5	-81.3548	-79.9641	-81.0691	-82.4126	-81.9643	-80.4208	-79.6403	-78.1123	-80.7195	-81.0152	-81.6842	-79.3792	-79.9044	-80.7143	-80.4594	-81.63	-83.7275	-81.5702	-83.883	-81.6171	-80.9778	-83.4496	-80.702		7.5	-73.6131	-73.0907	-73.7523	-73.3656	-74.0344	-73.8495	-73.3142	-74.1041	-73.1523	-73.8267	-73.8021	-73.7249	-73.9545	-73.9585	-74.0453	-73.9274	-74.252	-74.7845	-76.3461	-75.5043	-76.1872	-77.7506	-78.3072
7.625	-81.3009	-81.3431	-81.5385	-81.626	-81.9668	-80.0375	-77.5482	-76.0843	-79.6328	-80.4403	-80.6244	-80.339	-82.6928	-80.773	-80.8418	-81.2056	-80.3557	-81.4659	-83.441	-80.4044	-81.6344	-81.6908	-84.1902		7.625	-72.9667	-73.0161	-73.2279	-73.2244	-73.6271	-72.5126	-72.9985	-73.1536	-73.3262	-72.6216	-72.216	-73.1173	-74.4008	-72.9677	-73.1364	-73.7143	-73.8035	-73.735	-75.6423	-75.4567	-76.763	-77.2212	-76.9493
7.75	-81.0523	-79.7454	-79.8497	-80.1931	-81.3387	-80.645	-78.4136	-76.1244	-81.8593	-78.7846	-79.1495	-81.5262	-78.948	-80.0555	-80.5992	-82.8381	-79.348	-81.477	-81.4465	-81.0118	-79.9854	-79.8215	-83.6332		7.75	-72.1594	-73.0461	-72.3756	-72.1588	-73.3855	-73.0255	-72.7255	-72.8308	-72.3689	-72.4689	-72.9148	-73.0117	-72.7952	-73.1863	-72.9677	-73.5142	-73.2283	-73.1879	-75.1596	-75.8035	-76.3654	-74.7784	-75.8372
7.875	-80.2397	-78.431	-79.5429	-80.2527	-80.8303	-79.7907	-77.6695	-75.7035	-80.1098	-80.6487	-79.8861	-78.6332	-80.1328	-79.8436	-80.2494	-79.502	-82.1745	-79.8983	-80.8743	-79.5144	-80.4529	-81.4042	-81.0672		7.875	-72.164	-71.8928	-71.9668	-71.8072	-72.3089	-71.7445	-71.7535	-71.8092	-72.2511	-72.2672	-72.3319	-72.1514	-72.8585	-72.7251	-72.9616	-73.3302	-72.5617	-73.6253	-74.9677	-74.2193	-74.7537	-75.9051	-75.7105
8	-80.2433	-79.2724	-78.9958	-79.7343	-81.0025	-78.5564	-77.3798	-75.4813	-78.5727	-78.069	-78.1653	-78.839	-79.6985	-79.7543	-81.7285	-79.5943	-80.151	-79.3941	-80.4206	-81.0102	-80.9632	-80.1898	-83.1354		8	-72.1543	-72.2939	-71.7111	-72.172	-72.0076	-71.8132	-71.6554	-72.0761	-71.7795	-70.9114	-71.4866	-71.8677	-72.6605	-72.4653	-72.1405	-72.2236	-72.5184	-73.1277	-73.9645	-74.5963	-74.5652	-75.0324	-76.0185
8.125	-78.5963	-78.5844	-79.2908	-78.1256	-80.7584	-80.1951	-77.0369	-75.314	-78.2751	-78.0963	-79.987	-80.3519	-77.4474	-78.8422	-79.9962	-80.7693	-80.4797	-79.7415	-82.8033	-80.0449	-79.6959	-81.4472	-82.1663		8.125	-71.3979	-71.2838	-71.6214	-71.8893	-72.1682	-71.2034	-71.2004	-71.1821	-71.7998	-71.3719	-70.8878	-72.0996	-72.1389	-72.4139	-71.7315	-72.483	-72.8079	-71.9567	-73.9284	-73.3621	-74.9084	-74.9837	-75.3453
8.25	-78.3614	-77.9768	-78.8176	-80.042	-80.0355	-79.2042	-75.7878	-74.9535	-78.0603	-78.3493	-77.1996	-79.7092	-78.8852	-79.0071	-79.3281	-79.7925	-80.7435	-80.9294	-80.7696	-80.0602	-79.956	-80.1711	-81.4515		8.25	-70.6823	-71.5375	-70.805	-72.0601	-71.5247	-71.1757	-70.9437	-71.4583	-71.2334	-70.9107	-71.7573	-71.8831	-72.0462	-72.4564	-72.1099	-72.2759	-72.2015	-72.6303	-74.6043	-73.9719	-74.0373	-74.9483	-75.2648
8.375	-78.4237	-78.3124	-78.115	-79.3781	-80.2684	-78.1495	-75.9776	-75.072	-78.2423	-76.9069	-77.3149	-77.5963	-78.7609	-77.8354	-80.0833	-79.1173	-80.4574	-78.6579	-79.7905	-80.1465	-78.4585	-79.4902	-80.6709		8.375	-70.5355	-70.374	-71.0242	-71.0115	-71.0201	-71.091	-70.7061	-70.9131	-71.0753	-70.8365	-70.7706	-71.2214	-71.7109	-71.3443	-71.0613	-71.4166	-71.9138	-72.0855	-73.569	-73.9398	-73.8042	-74.6635	-75.8742
8.5	-77.6225	-78.5863	-77.7934	-78.5469	-79.0388	-77.6313	-75.9792	-73.8911	-78.1489	-77.8916	-77.5967	-77.342	-78.2539	-78.6701	-78.3008	-79.432	-78.7653	-79.2888	-79.8906	-80.0463	-79.3238	-78.7396	-81.902		8.5	-70.6944	-70.7105	-70.4842	-70.6176	-71.1081	-70.6021	-70.2196	-70.9594	-70.6317	-70.7908	-71.2045	-70.8804	-71.4895	-71.2385	-70.9745	-71.6725	-71.5275	-71.7362	-73.0506	-74.2338	-74.2227	-74.1382	-74.9167
8.625	-77.8012	-77.5397	-78.2915	-79.0989	-78.753	-78.3976	-76.2286	-74.3173	-79.4894	-77.0609	-76.3986	-77.7027	-77.7599	-77.9606	-79.0715	-78.2637	-78.9481	-78.5224	-79.2215	-78.0898	-79.5205	-78.7834	-81.4319		8.625	-70.6941	-70.5538	-70.3746	-70.346	-71.0715	-70.5758	-70.7664	-70.5389	-70.0419	-70.598	-70.8902	-70.9449	-71.45	-70.9779	-71.1665	-71.2455	-72.14	-71.2191	-73.6525	-72.6102	-73.6878	-74.7085	-75.1022
8.75	-76.4835	-77.4294	-78.621	-78.0389	-77.5577	-77.7831	-75.3476	-72.9342	-77.5859	-77.4735	-77.395	-78.0297	-76.9511	-78.132	-79.4382	-78.504	-78.7538	-78.7068	-80.3469	-77.3266	-78.6062	-79.1187	-80.4887		8.75	-70.2218	-70.575	-70.0085	-70.2979	-71.1206	-70.2929	-69.5629	-70.3203	-70.4164	-70.3489	-70.5778	-70.8604	-71.0606	-71.0999	-71.0206	-70.6528	-71.2519	-71.5902	-73.2369	-73.1895	-72.61	-74.2734	-75.2109
8.875	-77.5173	-77.0001	-78.3008	-77.9277	-77.9764	-76.7296	-75.244	-72.415	-78.408	-77.0216	-76.6564	-76.9118	-78.6341	-76.8789	-78.258	-78.6206	-79.3696	-78.7062	-79.8629	-78.0353	-78.0516	-78.32	-82.0076		8.875	-69.9509	-70.122	-70.4063	-69.7779	-70.3528	-69.6498	-69.7653	-69.8431	-69.9198	-70.1474	-70.4266	-70.1574	-71.5406	-70.3302	-70.614	-71.2216	-71.5264	-70.8854	-72.7859	-72.9369	-73.1294	-73.6303	-74.7087
9	-76.9969	-77.3335	-77.322	-77.9699	-78.7006	-76.867	-74.2044	-73.2919	-77.6319	-76.385	-76.9846	-77.6276	-76.9797	-77.7946	-79.6235	-78.3391	-78.3935	-78.5083	-78.8944	-79.3333	-77.8691	-79.1825	-80.8775		9	-69.5908	-70.3186	-69.9609	-70.4116	-69.7891	-69.3762	-69.3201	-69.5855	-69.5586	-70.2521	-70.1321	-70.7307	-71.1415	-70.8236	-70.5346	-70.9432	-71.2632	-71.2009	-72.0348	-72.3376	-73.0041	-73.9369	-73.8859
9.125	-77.5677	-76.8075	-78.7255	-79.0136	-78.0663	-76.5655	-74.3747	-72.0199	-77.235	-76.2167	-76.6392	-76.1653	-76.2855	-77.0809	-78.6935	-77.7621	-78.4415	-78.6926	-79.2129	-77.5733	-78.0924	-77.9323	-80.7349		9.125	-69.5665	-69.4906	-69.5799	-69.2007	-69.783	-69.0772	-68.7637	-69.2072	-69.507	-69.211	-70.1454	-69.923	-70.4949	-70.558	-70.325	-70.5846	-71.3303	-71.022	-72.1275	-72.4878	-72.4691	-72.9727	-73.9012
9.25	-77.5488	-77.2827	-78.1936	-77.2651	-76.8251	-76.2185	-74.4987	-71.6879	-77.579	-76.2845	-76.7575	-76.6933	-76.759	-77.6429	-77.2637	-78.2779	-77.5796	-77.8618	-78.2992	-78.389	-77.258	-77.3969	-80.1385		9.25	-69.4951	-69.847	-69.3495	-69.5859	-69.8607	-69.1547	-68.6207	-69.0356	-69.1274	-69.7317	-70.1524	-69.9609	-70.7166	-70.4908	-70.299	-70.5077	-71.0333	-70.9127	-72.0023	-72.4543	-72.6741	-73.2903	-73.4838
9.375	-75.9514	-77.0943	-77.049	-77.1577	-77.7917	-75.5187	-73.893	-70.9951	-76.5072	-75.5536	-76.6427	-76.3601	-77.2235	-77.9825	-78.4228	-77.0903	-78.6723	-77.4388	-77.6537	-76.9918	-76.0169	-78.9581	-80.5052		9.375	-69.21	-69.4469	-69.3042	-69.112	-69.116	-68.5256	-68.3171	-68.4951	-69.3684	-69.4295	-69.9237	-70.3499	-70.4456	-70.1658	-70.0917	-70.4318	-70.3381	-70.7708	-71.4793	-72.0292	-72.1369	-73.2261	-73.8619
9.5	-76.3255	-77.2976	-76.1367	-76.1221	-77.4914	-75.1822	-73.3988	-71.1833	-76.4941	-75.2646	-76.341	-75.572	-75.9701	-76.0794	-76.9941	-78.3128	-77.1055	-76.6897	-77.8761	-77.1826	-77.3352	-76.9463	-79.7184		9.5	-69.044	-69.1952	-69.2296	-68.8454	-68.8277	-68.7011	-68.069	-68.3783	-69.1512	-69.241	-69.2486	-69.732	-69.7674	-70.219	-69.956	-70.2981	-71.0097	-70.5302	-71.7964	-71.4876	-71.8901	-72.4678	-73.4479
9.625	-76.3324	-76.4095	-75.6573	-76.6571	-77.2507	-76.0695	-74.1683	-70.6937	-75.9423	-75.454	-76.1267	-75.3715	-76.932	-76.765	-78.2738	-78.3432	-78.6701	-77.0381	-77.8926	-76.9401	-77.4222	-76.8543	-79.0893		9.625	-68.1367	-68.2817	-68.7215	-68.5323	-68.7408	-67.6678	-67.9896	-67.6493	-68.8909	-68.6552	-69.0976	-69.0765	-69.7345	-69.8095	-69.7167	-69.6793	-70.6537	-70.0563	-70.6078	-70.6262	-71.4575	-71.8335	-73.5345
9.75	-75.8758	-75.5917	-76.3338	-75.9309	-75.9858	-75.1765	-73.0671	-70.6297	-74.6569	-74.8376	-75.8767	-74.6738	-75.7307	-76.8856	-77.0527	-75.9577	-77.0829	-76.2914	-77.7495	-77.7757	-76.9018	-77.1005	-78.4509		9.75	-67.6805	-67.6928	-67.837	-67.9008	-68.0142	-67.5516	-67.3744	-67.5567	-68.2454	-68.39	-68.5785	-68.9904	-69.2302	-69.0028	-69.2946	-69.0249	-69.266	-69.0485	-70.7338	-71.0334	-70.6956	-71.306	-72.1046
9.875	-75.1653	-74.6088	-74.3799	-75.7644	-76.2598	-74.5904	-73.2831	-69.964	-73.7779	-73.8936	-74.0087	-73.3518	-74.9234	-75.013	-76.2328	-75.5647	-76.1964	-75.1457	-77.4297	-76.0365	-75.7736	-77.1496	-77.8071		9.875	-65.9705	-65.618	-65.8071	-66.8506	-66.5132	-66.9016	-66.8634	-67.1599	-67.1775	-67.1833	-67.3283	-67.6131	-68.2506	-68.0274	-67.8824	-68.0404	-67.8626	-67.842	-69.4027	-69.4536	-69.7653	-69.5673	-70.9275
10	-72.9868	-72.8179	-72.4523	-73.8317	-74.6365	-74.2761	-71.9561	-69.108	-72.0447	-71.6723	-72.3889	-72.1595	-73.2538	-73.6638	-73.5665	-74.7651	-74.2379	-73.3684	-75.9561	-75.5498	-75.0669	-75.3863	-76.0012		10	-63.2546	-63.4845	-63.3654	-64.1774	-64.9856	-65.543	-65.7364	-66.3521	-65.02	-65.1658	-65.6961	-66.0377	-66.3507	-66.0028	-66.1811	-65.9119	-65.9578	-65.5625	-67.7391	-67.9199	-68.263	-68.4276	-68.6921
10.125	-71.0053	-70.0154	-69.9776	-71.6623	-73.8577	-73.5546	-71.7821	-68.9542	-68.8853	-69.4539	-70.1338	-70.3499	-71.5578	-71.508	-71.7273	-72.2948	-72.3619	-71.6859	-74.705	-73.9879	-73.562	-73.3927	-73.9753		10.125	-60.5203	-60.0903	-60.0676	-61.2633	-62.4888	-63.6911	-64.2702	-65.0561	-62.1932	-62.15	-62.6689	-63.3463	-63.5666	-63.3359	-63.2978	-63.0544	-62.8737	-62.2716	-65.4481	-65.6169	-66.1036	-65.7211	-66.3005
10.25	-68.7846	-67.3988	-67.0996	-69.1896	-71.8567	-71.9949	-70.7921	-67.9745	-65.8766	-67.1914	-67.41	-68.2602	-68.9546	-69.7405	-69.5682	-69.719	-69.4703	-68.8886	-71.928	-71.7079	-71.2913	-71.7311	-71.7864		10.25	-56.8621	-56.4729	-56.5474	-57.9898	-59.2233	-60.9797	-61.9718	-62.76	-58.8579	-58.9512	-59.2809	-59.9304	-60.2413	-60.0929	-59.7122	-59.7687	-59.449	-58.8105	-62.114	-62.6898	-62.6923	-62.6536	-63.2416
10.375	-65.6032	-64.4381	-63.5746	-66.1995	-69.117	-69.923	-69.3286	-66.5155	-62.652	-63.5974	-64.1464	-64.6395	-65.5784	-66.2563	-66.4753	-66.7255	-66.356	-65.9196	-69.4941	-69.2508	-69.0137	-69.0169	-68.9347		10.375	-52.9518	-52.6598	-52.6587	-54.2529	-55.6296	-57.8753	-59.233	-59.9012	-55.1966	-55.3141	-55.82	-56.2876	-56.6643	-56.2371	-56.0559	-56.053	-55.7566	-55.4233	-58.7416	-59.3231	-59.487	-59.1708	-59.808
10.5	-62.4783	-61.0529	-60.0737	-62.8327	-66.2473	-68.3725	-67.4126	-64.8472	-59.2875	-60.3935	-60.9959	-61.5666	-62.5197	-63.0484	-63.4327	-63.5402	-63.1566	-63.0595	-66.6328	-65.7971	-65.8735	-65.9083	-65.7146		10.5	-49.1101	-48.752	-48.7568	-50.4198	-51.9611	-54.3175	-55.6264	-56.4747	-51.3816	-51.4757	-52.0316	-52.45	-52.8889	-52.4756	-52.3852	-52.4	-51.9871	-51.5496	-55.0514	-55.7244	-55.9313	-55.727	-56.2491
10.625	-59.0654	-57.4349	-56.6614	-59.765	-62.9317	-65.1593	-64.5955	-61.5376	-55.5413	-56.7874	-57.3794	-58.1457	-59.1265	-59.6165	-59.7412	-60.0141	-59.9519	-59.5756	-63.2261	-62.9383	-62.9414	-62.8007	-62.4747		10.625	-45.2627	-44.9798	-45.0115	-46.4237	-48.0898	-50.4504	-51.9194	-52.8251	-47.4472	-47.5909	-48.1199	-48.5965	-48.9791	-48.6368	-48.6143	-48.5727	-48.2194	-47.7612	-51.1703	-52.0169	-52.297	-52.0957	-52.5096
10.75	-55.5753	-53.7566	-53.0253	-56.2673	-59.5442	-62.05	-61.3008	-58.1378	-51.9636	-53.1139	-53.7052	-54.5305	-55.5756	-56.0885	-56.3747	-56.5186	-56.4732	-56.1133	-59.8144	-59.4425	-59.3624	-59.4663	-59.1979		10.75	-41.6587	-41.4977	-41.4954	-42.6455	-44.1925	-46.6086	-48.0545	-48.9827	-43.63	-43.7897	-44.3707	-44.861	-45.2076	-44.904	-44.826	-44.825	-44.4778	-44.1478	-47.358	-48.2585	-48.5612	-48.3997	-48.8511
10.875	-51.8094	-50.0468	-49.2332	-52.5749	-56.0569	-58.5149	-57.6399	-54.4279	-48.1147	-49.3517	-50.0542	-50.7544	-51.9107	-52.2849	-52.685	-52.9939	-52.879	-52.6227	-56.2828	-55.8163	-55.8988	-55.8593	-55.6682		10.875	-38.521	-38.5451	-38.516	-39.0762	-40.416	-42.7293	-44.1544	-45.1142	-40.0518	-40.1993	-40.8094	-41.3038	-41.6505	-41.4754	-41.3476	-41.3545	-41.046	-40.7281	-43.5356	-44.4239	-44.7607	-44.6089	-45.1209
11	-48.063	-46.4218	-45.6286	-48.8098	-52.4167	-54.8797	-53.84	-50.567	-44.328	-45.5775	-46.2816	-47.0043	-48.1411	-48.5872	-48.9697	-49.2711	-49.3138	-49.0598	-52.5115	-52.1842	-52.2364	-52.3391	-52.0756		11	-35.9752	-36.1509	-36.1276	-36.1156	-37.0331	-39.105	-40.413	-41.3914	-36.983	-37.1409	-37.7707	-38.2684	-38.5825	-38.4971	-38.3411	-38.2833	-38.0486	-37.8146	-39.8924	-40.7353	-41.1259	-41.0027	-41.5258
11.125	-44.3681	-43.0994	-42.2819	-44.8336	-48.5939	-51.1105	-49.9353	-46.6596	-40.6898	-41.8653	-42.5543	-43.2814	-44.3334	-44.8	-45.2506	-45.6153	-45.7304	-45.4797	-48.6994	-48.3458	-48.4939	-48.4955	-48.2991		11.125	-33.9655	-34.2308	-34.2211	-33.7767	-34.2666	-35.9159	-37.0874	-38.0635	-34.5422	-34.67	-35.2956	-35.7757	-36.0894	-36.0713	-35.9082	-35.783	-35.6299	-35.4529	-36.6423	-37.3791	-37.7393	-37.7051	-38.2122
11.25	-40.9203	-40.2861	-39.4674	-40.9221	-44.5723	-47.1647	-45.9336	-43.0563	-37.4988	-38.5212	-39.1942	-39.8187	-40.7123	-41.1538	-41.704	-42.2014	-42.4033	-42.1849	-44.7454	-44.4037	-44.5666	-44.6705	-44.4406		11.25	-32.3735	-32.676	-32.709	-32.048	-32.2514	-33.4476	-34.3908	-35.3735	-32.698	-32.7688	-33.3511	-33.7983	-34.0704	-34.1165	-33.9045	-33.8107	-33.6925	-33.5704	-33.9552	-34.5217	-34.8559	-34.8953	-35.4136
11.375	-37.9434	-38.0035	-37.1591	-37.2028	-40.612	-43.1271	-42.0964	-39.8348	-34.9021	-35.7286	-36.3838	-36.8731	-37.5268	-37.9659	-38.6143	-39.267	-39.5365	-39.3689	-40.7877	-40.5279	-40.6971	-40.7816	-40.5845		11.375	-31.1718	-31.4864	-31.5654	-30.8584	-30.9333	-31.7857	-32.4787	-33.4017	-31.3866	-31.3624	-31.8163	-32.2107	-32.4301	-32.4951	-32.3021	-32.2022	-32.1352	-32.0713	-31.9317	-32.3395	-32.5877	-32.6838	-33.2107
11.5	-35.5015	-36.0422	-35.2118	-33.9873	-36.8057	-39.2233	-38.592	-37.1095	-32.8527	-33.4925	-34.0909	-34.4778	-34.9024	-35.3163	-36.0352	-36.8322	-37.1813	-37.0339	-37.0256	-36.7901	-36.985	-37.085	-36.9227		11.5	-30.3168	-30.6532	-30.7702	-30.105	-30.1897	-30.807	-31.3299	-32.1778	-30.5286	-30.3746	-30.6691	-30.977	-31.115	-31.1784	-31.0122	-30.9355	-30.9195	-30.9255	-30.5864	-30.8374	-31.0132	-31.0946	-31.6347
11.625	-33.5022	-34.2593	-33.4472	-31.4549	-33.4442	-35.6662	-35.5872	-34.9295	-31.2512	-31.6773	-32.2159	-32.5184	-32.7716	-33.1432	-33.8975	-34.7774	-35.1676	-35.0413	-33.701	-33.4961	-33.7174	-33.7949	-33.7114		11.625	-29.769	-30.0998	-30.2607	-29.6785	-29.7968	-30.3332	-30.7555	-31.5563	-30.0111	-29.7491	-29.8741	-30.0692	-30.1447	-30.1843	-30.0366	-30.0025	-30.0312	-30.0937	-29.8145	-29.9667	-30.0741	-30.1406	-30.6884
11.75	-31.7618	-32.5296	-31.7897	-29.604	-30.7919	-32.662	-33.1755	-33.308	-30.0664	-30.2307	-30.6373	-30.8425	-30.9815	-31.291	-31.9903	-32.8846	-33.3142	-33.1963	-31.0089	-30.8413	-31.0577	-31.1217	-31.1312		11.75	-29.3425	-29.6791	-29.8637	-29.3857	-29.5484	-30.1023	-30.5149	-31.311	-29.6831	-29.331	-29.3305	-29.4693	-29.4672	-29.4922	-29.3494	-29.3272	-29.3912	-29.4999	-29.4349	-29.5475	-29.6003	-29.6451	-30.2076
11.875	-30.2244	-30.9198	-30.3242	-28.3384	-28.9497	-30.3947	-31.4202	-32.269	-29.2836	-29.1327	-29.3662	-29.4726	-29.4756	-29.6859	-30.2614	-31.0821	-31.5409	-31.4595	-29.0542	-28.939	-29.1233	-29.167	-29.2665		11.875	-28.9097	-29.2369	-29.4505	-29.0626	-29.2809	-29.92	-30.3671	-31.1914	-29.3708	-28.9839	-28.9147	-29.0131	-28.9694	-28.9679	-28.8241	-28.8072	-28.8855	-29.0055	-29.2004	-29.3257	-29.367	-29.3956	-29.97
12	-28.9497	-29.548	-29.1489	-27.5515	-27.8469	-28.9363	-30.3088	-31.7484	-28.8142	-28.4037	-28.4539	-28.4514	-28.3001	-28.3712	-28.7366	-29.4063	-29.8712	-29.8571	-27.8129	-27.7515	-27.8869	-27.8969	-28.0626		12	-28.3559	-28.6761	-28.9043	-28.6189	-28.9027	-29.6409	-30.1598	-31.0289	-28.9539	-28.5482	-28.4695	-28.5561	-28.4966	-28.4703	-28.3146	-28.2963	-28.349	-28.4767	-28.9445	-29.1025	-29.1615	-29.18	-29.771
12.125	-27.9717	-28.4762	-28.278	-27.1043	-27.2881	-28.1626	-29.7456	-31.5466	-28.4938	-27.9275	-27.8473	-27.7584	-27.4741	-27.4075	-27.5246	-27.9835	-28.4109	-28.4937	-27.1393	-27.1284	-27.2252	-27.1898	-27.4101		12.125	-27.6511	-27.9556	-28.1964	-28.0108	-28.354	-29.2123	-29.8123	-30.7338	-28.3914	-27.9917	-27.9142	-28.0014	-27.9525	-27.8942	-27.7194	-27.6995	-27.7211	-27.8255	-28.5612	-28.7707	-28.8599	-28.8888	-29.4811
12.25	-27.2409	-27.6592	-27.6059	-26.8015	-27.0179	-27.8238	-29.5114	-31.4363	-28.1704	-27.5492	-27.4041	-27.2647	-26.8953	-26.7356	-26.636	-26.8765	-27.2278	-27.4008	-26.8057	-26.8204	-26.894	-26.839	-27.0803		12.25	-26.7758	-27.0678	-27.3179	-27.2238	-27.6341	-28.6138	-29.2862	-30.2595	-27.6572	-27.2635	-27.203	-27.3107	-27.2635	-27.1792	-26.9963	-26.9629	-26.9494	-27.0404	-28.03	-28.2835	-28.4017	-28.4438	-29.0361
12.375	-26.6201	-26.9641	-26.9939	-26.4867	-26.8238	-27.6647	-29.3881	-31.2615	-27.733	-27.1266	-26.9654	-26.814	-26.423	-26.2215	-25.9788	-26.0476	-26.2935	-26.5224	-26.5878	-26.6113	-26.6872	-26.6066	-26.8665		12.375	-25.7708	-26.0408	-26.2972	-26.2871	-26.7638	-27.8421	-28.5837	-29.6111	-26.7622	-26.3798	-26.3383	-26.456	-26.4226	-26.3219	-26.1252	-26.0861	-26.048	-26.1197	-27.3386	-27.6432	-27.7902	-27.8405	-28.431
12.5	-25.9873	-26.2545	-26.3171	-26.0499	-26.5495	-27.4908	-29.1859	-30.9474	-27.1317	-26.5666	-26.4265	-26.281	-25.9028	-25.6968	-25.3863	-25.3451	-25.4927	-25.739	-26.3103	-26.3335	-26.4125	-26.3335	-26.6021		12.5	-24.6788	-24.9239	-25.1886	-25.2404	-25.7889	-26.9394	-27.7353	-28.7896	-25.7346	-25.3798	-25.3503	-25.4703	-25.4473	-25.3401	-25.1392	-25.0987	-25.0442	-25.097	-26.5261	-26.865	-27.0381	-27.1004	-27.6868
12.625	-25.2625	-25.4665	-25.5216	-25.4561	-26.1225	-27.1828	-28.8434	-30.4658	-26.3646	-25.8511	-25.7367	-25.6092	-25.2674	-25.0745	-24.743	-24.6446	-24.7151	-24.9551	-25.8978	-25.9227	-26.0172	-25.9297	-26.2009		12.625	-23.6044	-23.8069	-24.0575	-24.161	-24.7794	-25.9442	-26.7725	-27.8478	-24.659	-24.3235	-24.2943	-24.4145	-24.3985	-24.2883	-24.1014	-24.0689	-24.0157	-24.0637	-25.6593	-26.0152	-26.1996	-26.2802	-26.8471
12.75	-24.4266	-24.574	-24.6131	-24.7037	-25.5266	-26.7136	-28.3443	-29.8231	-25.4384	-24.9833	-24.9009	-24.7859	-24.4863	-24.3188	-23.9901	-23.8792	-23.9013	-24.1187	-25.3238	-25.3413	-25.4555	-25.3774	-25.636		12.75	-22.6441	-22.7923	-23.0168	-23.1482	-23.8297	-24.9436	-25.7737	-26.8272	-23.6061	-23.3002	-23.2697	-23.3711	-23.3539	-23.2591	-23.1046	-23.0931	-23.0608	-23.1136	-24.813	-25.1492	-25.3476	-25.4417	-25.9783
12.875	-23.5011	-23.6082	-23.6272	-23.8271	-24.7712	-26.0722	-27.6753	-29.0364	-24.4112	-24.0003	-23.9418	-23.8458	-23.588	-23.4433	-23.1466	-23.0403	-23.0535	-23.2546	-24.6033	-24.6187	-24.76	-24.694	-24.9278		12.875	-21.8765	-21.9678	-22.1599	-22.2897	-23.0174	-24.0226	-24.798	-25.7919	-22.6696	-22.4053	-22.3626	-22.4336	-22.4155	-22.3573	-22.2487	-22.2681	-22.2832	-22.3473	-24.0613	-24.3556	-24.5582	-24.659	-25.1616
13	-22.578	-22.6553	-22.6522	-22.9072	-23.9063	-25.2846	-26.8726	-28.1403	-23.3465	-22.9752	-22.9325	-22.8477	-22.6345	-22.5054	-22.2584	-22.1832	-22.241	-22.4251	-23.7934	-23.8066	-23.9731	-23.9338	-24.1223		13	-21.3471	-21.3854	-21.5339	-21.6522	-22.4118	-23.2633	-23.9477	-24.8225	-21.9222	-21.7001	-21.6475	-21.6899	-21.67	-21.6463	-21.6099	-21.6596	-21.7356	-21.8136	-23.461	-23.7025	-23.8957	-24.0097	-24.4689
13.125	-21.7616	-21.8257	-21.8008	-22.0369	-23.0103	-24.4085	-25.9937	-27.1885	-22.3495	-22.0144	-21.969	-21.8951	-21.725	-21.6043	-21.4295	-21.4121	-21.5517	-21.7353	-22.9717	-22.9873	-23.1869	-23.1893	-23.3066		13.125	-21.0398	-21.033	-21.1358	-21.2501	-22.0385	-22.7171	-23.2828	-23.9998	-21.3932	-21.2185	-21.1566	-21.1699	-21.1535	-21.1706	-21.1995	-21.2844	-21.4296	-21.5293	-23.0415	-23.2255	-23.4061	-23.5245	-23.9365
13.25	-21.1514	-21.2126	-21.1661	-21.3233	-22.1857	-23.5268	-25.1015	-26.2507	-21.5095	-21.211	-21.1587	-21.096	-20.9672	-20.8495	-20.7682	-20.8184	-21.0756	-21.2639	-22.2406	-22.2613	-22.4983	-22.5456	-22.5752		13.25	-20.9191	-20.8717	-20.9425	-21.0659	-21.8761	-22.4159	-22.858	-23.3921	-21.0727	-20.9269	-20.8656	-20.8621	-20.8513	-20.9096	-20.9984	-21.1228	-21.3375	-21.4668	-22.7828	-22.9263	-23.0898	-23.2057	-23.5735
13.375	-20.7879	-20.8417	-20.7675	-20.8291	-21.5268	-22.7277	-24.2738	-25.394	-20.8836	-20.6278	-20.5657	-20.5141	-20.4348	-20.3154	-20.3355	-20.4559	-20.8295	-21.0199	-21.6829	-21.7094	-21.9759	-22.0767	-22.0118		13.375	-20.9755	-20.8877	-20.9234	-21.0834	-21.9306	-22.3589	-22.6706	-23.0177	-20.9275	-20.8145	-20.7462	-20.7279	-20.7236	-20.8192	-20.9786	-21.1434	-21.4434	-21.6061	-22.6812	-22.7775	-22.9267	-23.0318	-23.3531
13.5	-20.6202	-20.659	-20.5576	-20.5472	-21.084	-22.0947	-23.5829	-24.6729	-20.4717	-20.2629	-20.1957	-20.1604	-20.1254	-20.0113	-20.1224	-20.3037	-20.7666	-20.9589	-21.3274	-21.3613	-21.65	-21.797	-21.656		13.5	-21.2166	-21.0878	-21.0927	-21.2967	-22.2032	-22.5504	-22.745	-22.9084	-20.961	-20.858	-20.7835	-20.7575	-20.7547	-20.8956	-21.1331	-21.3415	-21.7382	-21.9465	-22.735	-22.7902	-22.9172	-23.0078	-23.285
13.625	-20.5665	-20.5818	-20.4602	-20.4235	-20.8473	-21.668	-23.0638	-24.1083	-20.2255	-20.0604	-19.9967	-19.981	-19.985	-19.8812	-20.0678	-20.2907	-20.8148	-21.0145	-21.1482	-21.1857	-21.4895	-21.6688	-21.4669		13.625	-21.6482	-21.4831	-21.4556	-21.7191	-22.7085	-22.999	-23.0829	-23.0639	-21.1807	-21.083	-20.9909	-20.95	-20.9522	-21.1409	-21.4668	-21.7294	-22.2288	-22.481	-22.9815	-22.9804	-23.0813	-23.1516	-23.3822
13.75	-20.5636	-20.5511	-20.4195	-20.4036	-20.7686	-21.4374	-22.724	-23.7132	-20.1042	-19.9768	-19.9167	-19.9212	-19.9536	-19.8649	-20.1125	-20.3717	-20.9256	-21.1532	-21.0916	-21.1356	-21.4439	-21.643	-21.3974		13.75	-22.2674	-22.0646	-22.0189	-22.345	-23.4238	-23.6884	-23.6837	-23.5046	-21.598	-21.5048	-21.3904	-21.3367	-21.3342	-21.5816	-21.9966	-22.3119	-22.9045	-23.1941	-23.4526	-23.3925	-23.4591	-23.5089	-23.6929
13.875	-20.589	-20.555	-20.4302	-20.4667	-20.8031	-21.3617	-22.5416	-23.4666	-20.0989	-19.991	-19.9297	-19.9576	-20.009	-19.9307	-20.2314	-20.5232	-21.0968	-21.3816	-21.1121	-21.1696	-21.4812	-21.691	-21.3987		13.875	-23.0245	-22.7968	-22.7367	-23.1192	-24.2989	-24.578	-24.5124	-24.2072	-22.2009	-22.1101	-21.978	-21.9094	-21.904	-22.2004	-22.7013	-23.0599	-23.7237	-24.0335	-24.1453	-24.0336	-24.0693	-24.0942	-24.2459
14	-20.676	-20.633	-20.5364	-20.6423	-20.9523	-21.4245	-22.5072	-23.381	-20.2299	-20.128	-20.0558	-20.1094	-20.1619	-20.097	-20.4453	-20.7771	-21.3706	-21.7435	-21.2166	-21.2898	-21.6094	-21.8272	-21.4769		14	-23.8591	-23.6125	-23.5464	-23.9828	-25.2626	-25.5875	-25.504	-25.113	-22.9397	-22.8558	-22.7083	-22.6346	-22.6283	-22.9604	-23.5214	-23.9072	-24.6148	-24.936	-25.0145	-24.8707	-24.8813	-24.8881	-25.0153
14.125	-20.8828	-20.8446	-20.7972	-20.9767	-21.2508	-21.6364	-22.6497	-23.4937	-20.5376	-20.4277	-20.3375	-20.4183	-20.4589	-20.4007	-20.7985	-21.1819	-21.7974	-22.2759	-21.4415	-21.5428	-21.8704	-22.0989	-21.6684		14.125	-24.7129	-24.4558	-24.3894	-24.8762	-26.2426	-26.6457	-26.5758	-26.1482	-23.7554	-23.6808	-23.5284	-23.4565	-23.4508	-23.8038	-24.4025	-24.8062	-25.5248	-25.84	-25.9796	-25.8284	-25.8341	-25.8263	-25.9435
14.25	-21.2629	-21.24	-21.2485	-21.5068	-21.7362	-22.0381	-23.0011	-23.8413	-21.0362	-20.912	-20.8011	-20.9059	-20.9302	-20.8747	-21.323	-21.7558	-22.3943	-22.9789	-21.8438	-21.9712	-22.3189	-22.5596	-22.0285		14.25	-25.5533	-25.3026	-25.2359	-25.7397	-27.1824	-27.685	-27.653	-27.2219	-24.5915	-24.525	-24.376	-24.3091	-24.3019	-24.6672	-25.2842	-25.6879	-26.4068	-26.7223	-26.9684	-26.8369	-26.8419	-26.8264	-26.9377
14.375	-21.8323	-21.8208	-21.8731	-22.2161	-22.4224	-22.6575	-23.5975	-24.4442	-21.6935	-21.5633	-21.4389	-21.5623	-21.5737	-21.5196	-22.0112	-22.4846	-23.1496	-23.8141	-22.4503	-22.6031	-22.9744	-23.2246	-22.5923		14.375	-26.373	-26.139	-26.0623	-26.5537	-28.0486	-28.6587	-28.6877	-28.2817	-25.4311	-25.3583	-25.2187	-25.1606	-25.1553	-25.5211	-26.1366	-26.537	-27.2405	-27.5472	-27.9188	-27.819	-27.8426	-27.8198	-27.9425
14.5	-22.5426	-22.5384	-22.6229	-23.0502	-23.2739	-23.4781	-24.4112	-25.2694	-22.4557	-22.3265	-22.1933	-22.3374	-22.3413	-22.2857	-22.8115	-23.3185	-24.0045	-24.7137	-23.2317	-23.4079	-23.7999	-24.0641	-23.3395		14.5	-27.1936	-26.9903	-26.8881	-27.3115	-28.8261	-29.553	-29.6428	-29.273	-26.2545	-26.1793	-26.0428	-25.9866	-25.9866	-26.3514	-26.9445	-27.3388	-28.022	-28.3182	-28.7865	-28.7339	-28.7798	-28.7558	-28.8738
14.625	-23.3331	-23.3206	-23.4198	-23.935	-24.2191	-24.4415	-25.3808	-26.2414	-23.2584	-23.1372	-23.0058	-23.1622	-23.1679	-23.1132	-23.6595	-24.188	-24.8888	-25.6108	-24.131	-24.3196	-24.7339	-24.9989	-24.2084		14.625	-28.0581	-27.9108	-27.7688	-28.0444	-29.5132	-30.3516	-30.5121	-30.1831	-27.1029	-26.999	-26.8649	-26.8184	-26.8136	-27.1707	-27.727	-28.1093	-28.7785	-29.0817	-29.5678	-29.567	-29.6336	-29.6102	-29.7283
14.75	-24.1365	-24.1147	-24.2107	-24.7973	-25.1805	-25.4667	-26.4219	-27.2701	-24.0577	-23.9456	-23.8211	-23.9869	-23.9975	-23.9461	-24.501	-25.0386	-25.7442	-26.4574	-25.0616	-25.264	-25.6901	-25.9554	-25.127		14.75	-29.0208	-28.9535	-28.754	-28.7875	-30.132	-31.0454	-31.2668	-30.9888	-28.0077	-27.8652	-27.7262	-27.6691	-27.671	-28.0255	-28.5332	-28.8846	-29.5511	-29.8722	-30.2542	-30.2896	-30.3859	-30.3666	-30.4773
14.875	-24.9141	-24.8881	-24.9858	-25.6126	-26.0993	-26.4878	-27.4689	-28.288	-24.8478	-24.734	-24.6176	-24.7836	-24.7941	-24.7492	-25.3025	-25.8389	-26.5419	-27.2441	-25.9681	-26.1749	-26.6137	-26.8715	-26.0162		14.875	-30.134	-30.146	-29.8726	-29.6008	-30.7034	-31.6316	-31.9275	-31.7126	-29.0323	-28.8334	-28.6769	-28.6129	-28.6149	-28.9649	-29.4037	-29.7274	-30.4051	-30.7372	-30.848	-30.9134	-31.0402	-31.0223	-31.1312
15	-25.6672	-25.6468	-25.7448	-26.3474	-26.9391	-27.4507	-28.4558	-29.2453	-25.6409	-25.508	-25.3935	-25.5524	-25.5612	-25.5145	-26.0543	-26.5868	-27.2746	-27.9609	-26.8037	-27.0174	-27.4671	-27.7126	-26.8511		15	-31.4175	-31.5037	-31.1695	-30.5382	-31.2884	-32.1529	-32.49	-32.3092	-30.1981	-29.9277	-29.7631	-29.6901	-29.6796	-30.0345	-30.3917	-30.6887	-31.3708	-31.7412	-31.3758	-31.4588	-31.5983	-31.5837	-31.6962
15.125	-26.4128	-26.4213	-26.5369	-27.0208	-27.6879	-28.3219	-29.3578	-30.1131	-26.4863	-26.302	-26.178	-26.3293	-26.3118	-26.266	-26.7775	-27.2954	-27.9565	-28.629	-27.5504	-27.766	-28.2237	-28.4632	-27.5936		15.125	-32.8378	-32.9923	-32.6065	-31.6405	-31.9019	-32.6191	-32.9819	-32.8328	-31.5283	-31.189	-31.0028	-30.9196	-30.9035	-31.2549	-31.5449	-31.8005	-32.5031	-32.8928	-31.8548	-31.9383	-32.0922	-32.0693	-32.1936
15.25	-27.2095	-27.2767	-27.4306	-27.6613	-28.3472	-29.0925	-30.1612	-30.8907	-27.4336	-27.1749	-27.0348	-27.1578	-27.1053	-27.0485	-27.5103	-28.0091	-28.6254	-29.3047	-28.2125	-28.4221	-28.8868	-29.1183	-28.2626		15.25	-34.3542	-34.5484	-34.1441	-32.9035	-32.6676	-33.0617	-33.4065	-33.2776	-32.9887	-32.587	-32.3948	-32.2915	-32.2817	-32.6199	-32.8396	-33.0619	-33.7875	-34.1872	-32.3535	-32.3908	-32.5259	-32.5144	-32.6698
15.375	-28.1295	-28.2821	-28.4816	-28.32	-28.9246	-29.7559	-30.8683	-31.5571	-28.541	-28.1819	-28.0141	-28.1073	-27.9909	-27.9215	-28.3228	-28.7898	-29.3383	-30.0342	-28.7978	-29.0007	-29.4594	-29.6944	-28.8617		15.375	-35.8853	-36.1369	-35.7069	-34.2932	-33.5637	-33.5387	-33.7989	-33.6906	-34.5104	-34.081	-33.8778	-33.7761	-33.7514	-34.0908	-34.2635	-34.4527	-35.1751	-35.6077	-32.9189	-32.8627	-32.9591	-32.9457	-33.1574
15.5	-29.2206	-29.4867	-29.7329	-29.0666	-29.45	-30.322	-31.4636	-32.1292	-29.8178	-29.3595	-29.1629	-29.2248	-29.0294	-28.9387	-29.2659	-29.7095	-30.1636	-30.8936	-29.3377	-29.5215	-29.9788	-30.2105	-29.4342		15.5	-37.4337	-37.6811	-37.2588	-35.7408	-34.6402	-34.1099	-34.2215	-34.0606	-36.0573	-35.6181	-35.416	-35.3024	-35.2903	-35.6016	-35.736	-35.9183	-36.6319	-37.0508	-33.6149	-33.4288	-33.4566	-33.432	-33.7389
15.625	-30.509	-30.8749	-31.1625	-29.9688	-29.9852	-30.8154	-31.9552	-32.606	-31.2525	-30.7065	-30.4844	-30.5127	-30.2449	-30.1424	-30.3863	-30.8015	-31.1654	-31.9319	-29.8882	-30.0386	-30.4814	-30.7228	-30.031		15.625	-38.8933	-39.1667	-38.7323	-37.2291	-35.8456	-34.806	-34.7054	-34.4919	-37.5838	-37.134	-36.928	-36.8307	-36.8114	-37.108	-37.2045	-37.3877	-38.086	-38.4995	-34.4743	-34.1201	-34.0489	-34.0304	-34.4563
15.75	-31.9678	-32.4075	-32.717	-31.0661	-30.5821	-31.2442	-32.3694	-32.9927	-32.7957	-32.1923	-31.9438	-31.954	-31.6346	-31.5173	-31.6886	-32.0728	-32.3486	-33.1577	-30.5173	-30.6144	-31.0199	-31.287	-30.7212		15.75	-40.2996	-40.5415	-40.153	-38.6526	-37.1292	-35.6715	-35.3095	-34.9878	-39.0666	-38.6014	-38.4088	-38.3116	-38.2974	-38.5777	-38.6563	-38.8294	-39.5295	-39.9144	-35.5108	-34.971	-34.7937	-34.7758	-35.3259
15.875	-33.5446	-34.018	-34.3422	-32.3526	-31.3008	-31.6549	-32.7279	-33.3229	-34.3764	-33.7436	-33.501	-33.4985	-33.1365	-33.0121	-33.1274	-33.499	-33.6926	-34.5289	-31.2742	-31.3139	-31.6812	-31.9717	-31.5708		15.875	-41.5813	-41.8765	-41.4739	-40.0327	-38.4578	-36.6521	-36.0502	-35.6184	-40.4327	-39.9982	-39.8256	-39.7378	-39.6936	-39.9727	-40.0444	-40.2153	-40.8944	-41.2561	-36.6691	-35.9877	-35.7302	-35.6942	-36.382
16	-35.1439	-35.6386	-35.9592	-33.763	-32.2061	-32.1031	-33.0527	-33.6371	-35.9588	-35.3237	-35.0686	-35.0728	-34.6963	-34.5717	-34.6482	-34.9974	-35.1587	-35.9913	-32.2206	-32.1853	-32.491	-32.8238	-32.5988		16	-42.7847	-43.0488	-42.688	-41.3346	-39.769	-37.7789	-36.9434	-36.3966	-41.7493	-41.3251	-41.1272	-41.0647	-41.0345	-41.2968	-41.3917	-41.5086	-42.1352	-42.55	-37.9204	-37.1425	-36.7889	-36.7596	-37.5605
16.125	-36.7397	-37.2384	-37.5509	-35.2628	-33.3037	-32.6573	-33.4058	-33.9455	-37.4997	-36.8749	-36.63	-36.6215	-36.2493	-36.1387	-36.1979	-36.547	-36.6549	-37.4946	-33.3539	-33.2355	-33.4865	-33.861	-33.8184		16.125	-43.9417	-44.1553	-43.8537	-42.5515	-41.037	-38.9509	-37.9641	-37.3026	-42.969	-42.5314	-42.3674	-42.3094	-42.2692	-42.5137	-42.6035	-42.7008	-43.3473	-43.6928	-39.1946	-38.3644	-37.96	-37.931	-38.8209
16.25	-38.2927	-38.7737	-39.0621	-36.7743	-34.5517	-33.3671	-33.8179	-34.3159	-38.9697	-38.3758	-38.1397	-38.133	-37.7772	-37.667	-37.7248	-38.0515	-38.1589	-38.9693	-34.6416	-34.4561	-34.6621	-35.0686	-35.1587		16.25	-44.9498	-45.1777	-44.834	-43.6568	-42.2482	-40.1174	-39.0723	-38.3438	-44.0123	-43.6404	-43.4707	-43.4203	-43.4385	-43.6445	-43.6661	-43.8414	-44.4103	-44.754	-40.4612	-39.6115	-39.1823	-39.1554	-40.0935
16.375	-39.7533	-40.2058	-40.4701	-38.2531	-35.9112	-34.252	-34.363	-34.7927	-40.3635	-39.7838	-39.5837	-39.5796	-39.2376	-39.1281	-39.1848	-39.5206	-39.6195	-40.3954	-36.0123	-35.7835	-35.964	-36.3957	-36.5853		16.375	-45.8361	-46.046	-45.7292	-44.6856	-43.301	-41.2901	-40.1811	-39.4013	-45.0507	-44.6763	-44.5241	-44.4338	-44.4434	-44.6211	-44.6422	-44.8255	-45.3417	-45.7051	-41.6788	-40.8312	-40.4065	-40.3631	-41.3216
16.5	-41.1405	-41.5855	-41.8353	-39.6494	-37.3006	-35.2975	-35.0514	-35.4074	-41.6885	-41.1326	-40.9284	-40.9409	-40.616	-40.5336	-40.5701	-40.9191	-41.0096	-41.7405	-37.4251	-37.1696	-37.3043	-37.7581	-38.0155		16.5	-46.6418	-46.9092	-46.6188	-45.5502	-44.3144	-42.3582	-41.3128	-40.5222	-45.9702	-45.5706	-45.4469	-45.4092	-45.3431	-45.5321	-45.6332	-45.7278	-46.2523	-46.5517	-42.81	-42.0099	-41.5957	-41.5757	-42.5263
16.625	-42.4576	-42.8687	-43.0863	-41.0384	-38.6936	-36.4882	-35.9354	-36.1916	-42.925	-42.3976	-42.2512	-42.2504	-41.9707	-41.8489	-41.9236	-42.2706	-42.3369	-43.0515	-38.8324	-38.5647	-38.6964	-39.1544	-39.4357		16.625	-47.4303	-47.5881	-47.3776	-46.3625	-45.2611	-43.4127	-42.3454	-41.6189	-46.7935	-46.4126	-46.3122	-46.2945	-46.2242	-46.43	-46.4263	-46.5775	-47.0618	-47.3534	-43.8963	-43.1479	-42.7348	-42.7167	-43.7013
16.75	-43.6646	-44.0476	-44.2663	-42.3005	-40.0541	-37.7443	-36.9456	-37.1322	-44.0734	-43.5998	-43.4389	-43.4355	-43.1638	-43.1068	-43.1813	-43.4993	-43.5888	-44.2694	-40.204	-39.9134	-40.0437	-40.4819	-40.8373		16.75	-48.0525	-48.2379	-48.0171	-47.1936	-46.1033	-44.3983	-43.3789	-42.6717	-47.5297	-47.1951	-47.0711	-47.0493	-47.0353	-47.116	-47.1483	-47.2846	-47.8157	-48.0928	-44.871	-44.1646	-43.7666	-43.8021	-44.7775
16.875	-44.787	-45.2012	-45.3362	-43.5098	-41.3447	-39.0119	-38.0664	-38.167	-45.1719	-44.6742	-44.5352	-44.5562	-44.3133	-44.2548	-44.3614	-44.6974	-44.7553	-45.3651	-41.4934	-41.2068	-41.3281	-41.7553	-42.1436		16.875	-48.6328	-48.7674	-48.6078	-47.8521	-46.8531	-45.2872	-44.3205	-43.6285	-48.1514	-47.8121	-47.7217	-47.7285	-47.6732	-47.7933	-47.7489	-47.9297	-48.4515	-48.6052	-45.7585	-45.1501	-44.7306	-44.774	-45.727
17	-45.8348	-46.1701	-46.3366	-44.5905	-42.5635	-40.2893	-39.2413	-39.2493	-46.1383	-45.7277	-45.5298	-45.5806	-45.3422	-45.3586	-45.4423	-45.7201	-45.7863	-46.3828	-42.7199	-42.4326	-42.5392	-42.9779	-43.3513		17	-49.1666	-49.2385	-49.1162	-48.4158	-47.5512	-46.0308	-45.2106	-44.6219	-48.7281	-48.4226	-48.2903	-48.2938	-48.2982	-48.3736	-48.3818	-48.4839	-48.939	-49.1604	-46.6428	-46.0073	-45.6409	-45.6764	-46.5826
17.125	-46.8079	-47.1541	-47.3348	-45.6475	-43.7215	-41.5097	-40.4302	-40.3854	-47.1262	-46.6643	-46.5434	-46.5589	-46.3986	-46.3362	-46.4423	-46.745	-46.8209	-47.2905	-43.909	-43.6056	-43.7198	-44.1604	-44.5243		17.125	-49.547	-49.7293	-49.5753	-48.9082	-48.1655	-46.7624	-45.9571	-45.4443	-49.1808	-48.9762	-48.8553	-48.8338	-48.7816	-48.8712	-48.8827	-48.9787	-49.4562	-49.5504	-47.3582	-46.8105	-46.4989	-46.5147	-47.4768
17.25	-47.7061	-47.9871	-48.1795	-46.591	-44.7693	-42.6712	-41.576	-41.4997	-47.9635	-47.5297	-47.4197	-47.4156	-47.2688	-47.2365	-47.3604	-47.6357	-47.7276	-48.1798	-44.9559	-44.6674	-44.7883	-45.2115	-45.5989		17.25	-49.857	-50.0381	-50.0005	-49.3954	-48.6723	-47.4394	-46.6633	-46.1928	-49.6635	-49.3366	-49.3483	-49.289	-49.2132	-49.3142	-49.3258	-49.3421	-49.8185	-50.0229	-48.0381	-47.4965	-47.2157	-47.2614	-48.152
17.375	-48.4851	-48.8091	-48.9481	-47.4699	-45.7507	-43.7615	-42.6799	-42.5678	-48.7048	-48.332	-48.2024	-48.2425	-48.0611	-48.0994	-48.225	-48.4972	-48.5092	-48.997	-45.9517	-45.6716	-45.7774	-46.1986	-46.6261		17.375	-50.2327	-50.3277	-50.2031	-49.8097	-49.1254	-47.9679	-47.2561	-46.8751	-50.0635	-49.7259	-49.6521	-49.7013	-49.6865	-49.7215	-49.6324	-49.7285	-50.1033	-50.2578	-48.6463	-48.1041	-47.8375	-47.9702	-48.8677
17.5	-49.2336	-49.5072	-49.6908	-48.3108	-46.6935	-44.7722	-43.7067	-43.592	-49.485	-49.0788	-48.9552	-48.9511	-48.9242	-48.8742	-49.0293	-49.287	-49.3092	-49.6919	-46.8673	-46.6289	-46.6773	-47.109	-47.5484		17.5	-50.4413	-50.5884	-50.4611	-50.0872	-49.507	-48.476	-47.809	-47.4929	-50.3034	-50.0018	-49.927	-49.9661	-49.9053	-49.9776	-49.9279	-49.902	-50.4811	-50.4603	-49.1288	-48.6755	-48.4429	-48.4834	-49.383
17.625	-49.9544	-50.187	-50.2839	-49.0232	-47.5177	-45.7681	-44.7176	-44.541	-50.1609	-49.7541	-49.6466	-49.6146	-49.5827	-49.6125	-49.7519	-49.907	-50.0414	-50.4073	-47.7516	-47.4623	-47.5306	-47.9694	-48.3944		17.625	-50.5217	-50.768	-50.6911	-50.3406	-49.8595	-48.8309	-48.2895	-47.9853	-50.627	-50.3135	-50.2547	-50.2196	-50.2652	-50.196	-50.2047	-50.2409	-50.5719	-50.7096	-49.6134	-49.182	-48.9536	-49.0736	-49.8677
17.75	-50.5298	-50.766	-50.8531	-49.7012	-48.2852	-46.5885	-45.6216	-45.4168	-50.6896	-50.2592	-50.2353	-50.2178	-50.1793	-50.2167	-50.3434	-50.5476	-50.617	-50.8417	-48.4818	-48.1908	-48.3282	-48.7091	-49.2296		17.75	-50.6805	-50.8536	-50.8283	-50.4604	-50.0677	-49.1586	-48.7354	-48.4537	-50.7401	-50.4374	-50.3882	-50.4062	-50.3847	-50.3424	-50.3348	-50.2917	-50.7814	-50.8432	-49.9836	-49.6133	-49.3787	-49.4537	-50.2787
17.875	-51.0079	-51.3324	-51.3087	-50.2918	-48.9857	-47.402	-46.442	-46.2478	-51.2177	-50.8425	-50.8066	-50.815	-50.7323	-50.8108	-50.9444	-51.1271	-51.1537	-51.4213	-49.2638	-48.9135	-48.9964	-49.3659	-49.9305		17.875	-50.778	-50.9545	-50.9243	-50.5794	-50.2781	-49.4427	-49.0274	-48.8893	-50.9142	-50.6526	-50.5182	-50.6437	-50.4916	-50.4736	-50.4689	-50.4426	-50.8444	-50.8787	-50.3707	-49.9417	-49.7444	-49.8444	-50.6322
18	-51.557	-51.7372	-51.7995	-50.7689	-49.5997	-48.1423	-47.2453	-47.0208	-51.6412	-51.2696	-51.2638	-51.3278	-51.234	-51.3418	-51.4305	-51.6366	-51.6098	-51.8135	-49.8689	-49.647	-49.6523	-50.0286	-50.608		18	-50.8238	-50.9998	-50.9343	-50.7038	-50.4737	-49.6569	-49.2857	-49.2472	-50.9183	-50.7117	-50.5695	-50.6548	-50.696	-50.5977	-50.5842	-50.5367	-50.8926	-51.0314	-50.5864	-50.2076	-50.0462	-50.2087	-50.9478
18.125	-51.8608	-52.1093	-52.2333	-51.2056	-50.1213	-48.7612	-47.8982	-47.7086	-52.0729	-51.7155	-51.6953	-51.64	-51.6311	-51.7056	-51.9111	-52.1141	-52.0759	-52.1811	-50.4684	-50.1209	-50.2223	-50.5521	-51.1536		18.125	-50.7818	-50.9714	-50.9252	-50.7279	-50.54	-49.8454	-49.538	-49.4265	-50.9515	-50.7106	-50.6442	-50.7156	-50.6573	-50.6617	-50.5546	-50.5605	-50.8555	-50.9468	-50.8661	-50.4062	-50.3177	-50.3988	-51.2367
18.25	-52.2557	-52.4154	-52.5232	-51.5617	-50.6209	-49.3138	-48.5331	-48.2671	-52.3981	-52.0543	-52.0387	-51.9755	-52.0068	-52.1488	-52.2899	-52.5376	-52.376	-52.5752	-50.9422	-50.699	-50.7166	-51.0252	-51.7128		18.25	-50.7625	-50.978	-50.9904	-50.7654	-50.5734	-49.8937	-49.609	-49.6596	-50.9206	-50.7175	-50.6961	-50.583	-50.5957	-50.5839	-50.4916	-50.5072	-50.8655	-50.9644	-50.9856	-50.6202	-50.4697	-50.6005	-51.4277
18.375	-52.4861	-52.757	-52.7592	-51.9671	-51.056	-49.9395	-49.1086	-48.9191	-52.6756	-52.2975	-52.281	-52.2542	-52.3383	-52.4848	-52.6584	-52.837	-52.7531	-52.7883	-51.4023	-51.1438	-51.1117	-51.4251	-52.1558		18.375	-50.6899	-50.8952	-50.9163	-50.6438	-50.5624	-50.04	-49.8051	-49.7816	-50.8701	-50.6287	-50.645	-50.5908	-50.6414	-50.5243	-50.5029	-50.5515	-50.8428	-50.9428	-51.1062	-50.7125	-50.6271	-50.7304	-51.5241
18.5	-52.8576	-52.9813	-52.9886	-52.2206	-51.4043	-50.3357	-49.6628	-49.3931	-52.9465	-52.6036	-52.5976	-52.5836	-52.5963	-52.7726	-52.9494	-53.1295	-53.1212	-53.0355	-51.8852	-51.5365	-51.5449	-51.81	-52.5923		18.5	-50.6201	-50.7886	-50.7984	-50.6213	-50.5721	-50.0724	-49.795	-49.9446	-50.8204	-50.6711	-50.6104	-50.5988	-50.5336	-50.533	-50.4269	-50.4482	-50.6755	-50.8174	-51.1282	-50.8926	-50.7623	-50.841	-51.629
18.625	-53.0095	-53.1055	-53.1811	-52.5867	-51.7811	-50.7919	-50.0754	-49.8887	-53.1032	-52.7853	-52.8797	-52.8226	-52.957	-53.0463	-53.2854	-53.3798	-53.3118	-53.2888	-52.1869	-51.9161	-51.8624	-52.2354	-53.0431		18.625	-50.4905	-50.6223	-50.7219	-50.6473	-50.5743	-50.033	-49.9309	-50.0592	-50.7373	-50.609	-50.5202	-50.5593	-50.5576	-50.43	-50.3445	-50.4359	-50.6262	-50.6851	-51.2414	-50.9523	-50.8957	-50.9959	-51.684
18.75	-53.1804	-53.2757	-53.3561	-52.7615	-52.0803	-51.1033	-50.4908	-50.2628	-53.2953	-53.0426	-53.0076	-53.0139	-53.0193	-53.3129	-53.4856	-53.554	-53.5012	-53.4432	-52.4873	-52.1894	-52.2462	-52.4674	-53.3197		18.75	-50.433	-50.5234	-50.5562	-50.4609	-50.5395	-50.0899	-49.9307	-50.1525	-50.617	-50.5063	-50.4256	-50.4435	-50.4434	-50.3613	-50.3073	-50.2657	-50.6503	-50.7053	-51.2556	-51.0564	-50.9304	-51.0231	-51.768
18.875	-53.2862	-53.4955	-53.4594	-52.8848	-52.4052	-51.4374	-50.9407	-50.6357	-53.4556	-53.2238	-53.084	-53.166	-53.2162	-53.477	-53.7947	-53.8311	-53.7148	-53.5554	-52.8004	-52.4963	-52.4635	-52.7537	-53.6554		18.875	-50.2083	-50.4033	-50.5217	-50.4948	-50.5017	-50.0135	-49.8981	-50.171	-50.5604	-50.4599	-50.3811	-50.3898	-50.3731	-50.3585	-50.1783	-50.1862	-50.4784	-50.5644	-51.2405	-51.0694	-50.9722	-51.07	-51.8448
19	-53.3521	-53.5565	-53.6445	-53.0667	-52.5865	-51.7758	-51.2081	-50.9602	-53.5539	-53.2876	-53.2458	-53.2702	-53.4676	-53.6169	-53.8744	-53.9005	-53.8732	-53.6615	-53.0218	-52.7749	-52.6901	-52.9419	-53.9512		19	-50.1027	-50.2724	-50.361	-50.3179	-50.4002	-49.9661	-49.9759	-50.1732	-50.4887	-50.3623	-50.2485	-50.2493	-50.2825	-50.1407	-50.0372	-50.1338	-50.3861	-50.4301	-51.2061	-51.0832	-50.9579	-51.093	-51.8612
19.125	-53.4802	-53.677	-53.6905	-53.2033	-52.8331	-52.1047	-51.4644	-51.2627	-53.6144	-53.3792	-53.4255	-53.4444	-53.6485	-53.7553	-54.0393	-54.0655	-54.012	-53.7682	-53.3094	-52.923	-52.9474	-53.1981	-54.1835		19.125	-50.0621	-50.2146	-50.2332	-50.2732	-50.3097	-49.9335	-49.854	-50.2188	-50.3913	-50.1842	-50.2125	-50.1544	-50.1419	-50.1405	-50.0079	-50.0139	-50.2717	-50.2737	-51.2358	-51.0149	-50.9188	-51.159	-51.8332
19.25	-53.5569	-53.6858	-53.7483	-53.2825	-52.9454	-52.3174	-51.7678	-51.5223	-53.7535	-53.5236	-53.4993	-53.5516	-53.6621	-53.8669	-54.0997	-54.3277	-54.0845	-53.8728	-53.4825	-53.1472	-53.0409	-53.2583	-54.2988		19.25	-49.9548	-50.0241	-50.1136	-50.0895	-50.2354	-49.8587	-49.9321	-50.1669	-50.2403	-50.1612	-50.0614	-50.0953	-50.1025	-49.998	-49.88	-49.8821	-50.2137	-50.2398	-51.2212	-51.0782	-50.9126	-51.0669	-51.8122
19.375	-53.6054	-53.7329	-53.737	-53.3939	-53.1158	-52.4636	-52.0312	-51.7073	-53.7483	-53.5295	-53.6025	-53.6181	-53.692	-53.9795	-54.2872	-54.2871	-54.1508	-53.8779	-53.6412	-53.3365	-53.2028	-53.4637	-54.5627		19.375	-49.7045	-49.8395	-49.9426	-49.9423	-50.1148	-49.7885	-49.7719	-50.078	-50.0756	-49.887	-49.9511	-49.8472	-49.9603	-49.8271	-49.7001	-49.6996	-50.0305	-50.1735	-51.0681	-50.9772	-50.8692	-51.0653	-51.7589
19.5	-53.6867	-53.7189	-53.7802	-53.5063	-53.2058	-52.659	-52.1574	-51.8709	-53.7858	-53.6022	-53.665	-53.6275	-53.777	-54.0598	-54.3792	-54.3208	-54.2386	-53.9418	-53.8127	-53.432	-53.3795	-53.5404	-54.6721		19.5	-49.587	-49.6967	-49.7516	-49.8103	-50.0673	-49.6533	-49.6868	-50.0757	-49.9361	-49.8459	-49.7971	-49.8355	-49.7942	-49.6671	-49.6056	-49.6207	-49.847	-49.9549	-51.0531	-50.9517	-50.8795	-51.0249	-51.7417
19.625	-53.6121	-53.7148	-53.8107	-53.4775	-53.2516	-52.8096	-52.3798	-52.0494	-53.8201	-53.6661	-53.5966	-53.5894	-53.8302	-54.1463	-54.4026	-54.4423	-54.2361	-53.9237	-53.8334	-53.5606	-53.3952	-53.6638	-54.7698		19.625	-49.3637	-49.5967	-49.62	-49.727	-49.8856	-49.5953	-49.6133	-50.0053	-49.7778	-49.6789	-49.6588	-49.678	-49.6832	-49.5562	-49.4397	-49.4377	-49.7348	-49.8319	-50.9052	-50.8066	-50.7178	-50.9417	-51.6167
19.75	-53.6342	-53.7605	-53.7304	-53.4908	-53.3888	-52.8752	-52.4554	-52.2117	-53.7343	-53.5494	-53.5715	-53.5784	-53.7958	-54.1333	-54.4084	-54.3833	-54.1987	-53.816	-53.8849	-53.6211	-53.4958	-53.6523	-54.9863		19.75	-49.2018	-49.4127	-49.4723	-49.5002	-49.7483	-49.4007	-49.4787	-49.9043	-49.624	-49.5566	-49.5377	-49.4908	-49.4941	-49.4317	-49.2934	-49.3184	-49.5822	-49.5873	-50.7928	-50.7911	-50.6552	-50.7832	-51.5663
19.875	-53.559	-53.6709	-53.7408	-53.4526	-53.3831	-52.9824	-52.5223	-52.297	-53.7501	-53.6593	-53.6116	-53.5591	-53.7994	-54.1692	-54.4235	-54.4527	-54.2285	-53.9141	-53.8146	-53.7398	-53.5148	-53.7865	-54.9892		19.875	-48.99	-49.2229	-49.3086	-49.3608	-49.5916	-49.2887	-49.3456	-49.7758	-49.4815	-49.36	-49.3533	-49.3329	-49.3964	-49.2893	-49.1344	-49.1985	-49.4908	-49.4366	-50.72	-50.6472	-50.5226	-50.7786	-51.446
20	-53.6365	-53.6821	-53.7065	-53.4509	-53.4283	-53.0613	-52.6855	-52.4886	-53.6271	-53.5893	-53.5954	-53.5635	-53.8177	-54.1996	-54.4511	-54.4246	-54.2378	-53.9353	-54.0491	-53.7407	-53.5642	-53.787	-55.0301		20	-48.9181	-49.0772	-49.1329	-49.1921	-49.5101	-49.1631	-49.3301	-49.7344	-49.3032	-49.2204	-49.2006	-49.2055	-49.2926	-49.1201	-48.9968	-48.985	-49.3146	-49.3499	-50.5897	-50.57	-50.4867	-50.7083	-51.4147
20.125	-53.51	-53.6149	-53.5737	-53.4235	-53.4157	-53.096	-52.7212	-52.4614	-53.6378	-53.547	-53.53	-53.4718	-53.8155	-54.1504	-54.4098	-54.3823	-54.3298	-53.8508	-53.9837	-53.7639	-53.5613	-53.7865	-55.0728		20.125	-48.7019	-48.867	-48.9399	-49.0464	-49.3359	-49.0397	-49.1368	-49.6061	-49.1604	-49.0647	-49.0112	-49.0833	-49.093	-48.9513	-48.8459	-48.8544	-49.1171	-49.0832	-50.5186	-50.4173	-50.3208	-50.5345	-51.2702
20.25	-53.5119	-53.4673	-53.5556	-53.3509	-53.3509	-53.1869	-52.7673	-52.5875	-53.6136	-53.4737	-53.519	-53.4679	-53.752	-54.1187	-54.3493	-54.4371	-54.1459	-53.763	-54.0341	-53.8157	-53.5871	-53.7581	-55.1063		20.25	-48.5218	-48.6861	-48.7965	-48.9187	-49.1757	-48.9937	-49.0439	-49.5315	-48.9826	-48.9507	-48.9321	-48.9077	-48.9891	-48.815	-48.6465	-48.6696	-49.0351	-49.0468	-50.3534	-50.3254	-50.2232	-50.4521	-51.1678
20.375	-53.4408	-53.4115	-53.5064	-53.3772	-53.4286	-53.1907	-52.8421	-52.5833	-53.5504	-53.5055	-53.438	-53.4126	-53.6643	-54.0739	-54.3471	-54.2759	-54.1786	-53.8262	-54.0253	-53.8095	-53.5787	-53.8005	-55.16		20.375	-48.3452	-48.5248	-48.6563	-48.7493	-49.0571	-48.8028	-48.9177	-49.4082	-48.8148	-48.7414	-48.8108	-48.7141	-48.7683	-48.624	-48.5438	-48.5502	-48.8521	-48.8044	-50.2506	-50.2407	-50.1638	-50.3945	-51.0935
20.5	-53.3194	-53.423	-53.3156	-53.3098	-53.421	-53.1621	-52.824	-52.5893	-53.4617	-53.371	-53.3854	-53.3973	-53.6816	-54.0428	-54.397	-54.3183	-54.106	-53.6513	-53.9493	-53.7845	-53.5442	-53.7438	-55.1311		20.5	-48.1934	-48.3886	-48.4797	-48.6592	-48.9541	-48.6905	-48.7972	-49.3659	-48.7	-48.6336	-48.6178	-48.6071	-48.6845	-48.4904	-48.3909	-48.4321	-48.675	-48.6683	-50.179	-50.1661	-50.0806	-50.2774	-50.975
20.625	-53.1919	-53.2146	-53.3	-53.2164	-53.3926	-53.1888	-52.8963	-52.5426	-53.396	-53.3007	-53.2731	-53.2362	-53.5699	-53.9532	-54.2775	-54.2067	-53.9969	-53.6086	-54.0928	-53.6671	-53.5334	-53.6961	-55.1665		20.625	-48.0749	-48.2394	-48.3438	-48.4432	-48.7958	-48.5583	-48.695	-49.229	-48.57	-48.4537	-48.4636	-48.5236	-48.5122	-48.3451	-48.2515	-48.2909	-48.5603	-48.5709	-50.0625	-50.0392	-49.9844	-50.1904	-50.8532
20.75	-53.166	-53.181	-53.1928	-53.2271	-53.3162	-53.1335	-52.8286	-52.5814	-53.2918	-53.2	-53.3208	-53.2287	-53.5397	-53.861	-54.2105	-54.1645	-53.9669	-53.4286	-53.9359	-53.731	-53.529	-53.6256	-55.2002		20.75	-47.924	-48.0378	-48.1475	-48.3157	-48.6424	-48.4311	-48.5441	-49.0958	-48.3775	-48.3327	-48.3178	-48.3525	-48.4285	-48.2027	-48.0862	-48.1359	-48.4209	-48.3989	-49.975	-49.959	-49.9323	-50.0897	-50.7901
20.875	-53.1011	-53.1221	-53.1365	-53.1127	-53.2979	-53.1296	-52.8717	-52.5575	-53.1782	-53.2223	-53.1625	-53.1228	-53.4155	-53.8096	-54.1308	-54.1295	-53.8337	-53.4492	-53.9461	-53.6191	-53.4557	-53.6181	-55.1289		20.875	-47.8192	-47.983	-48.0673	-48.2261	-48.5484	-48.3306	-48.4586	-49.0277	-48.3143	-48.193	-48.1606	-48.2402	-48.2897	-48.1056	-47.9725	-48.0212	-48.255	-48.2498	-49.8674	-49.8845	-49.791	-50.0187	-50.7209
21	-53.005	-53	-53.0622	-53.0529	-53.2263	-53.0492	-52.9403	-52.5902	-53.1786	-53.0863	-53.1089	-53.0242	-53.3616	-53.7736	-54.1222	-54.0367	-53.7165	-53.337	-53.9297	-53.6517	-53.3872	-53.5723	-55.0652		21	-47.643	-47.8484	-47.9578	-48.0772	-48.4128	-48.2386	-48.3842	-48.9447	-48.1628	-48.0605	-48.0741	-48.1273	-48.1716	-47.9613	-47.8474	-47.876	-48.1401	-48.1655	-49.7576	-49.815	-49.7353	-49.9222	-50.631
21.125	-52.9308	-52.9511	-52.9339	-52.9715	-53.2179	-53.0966	-52.7987	-52.56	-53.0603	-53.0243	-52.9742	-52.9412	-53.23	-53.6872	-54.0011	-53.9409	-53.733	-53.2169	-53.8338	-53.5108	-53.3661	-53.5128	-55.0699		21.125	-47.5212	-47.7009	-47.7674	-47.9717	-48.3523	-48.1013	-48.289	-48.8359	-48.0111	-48.0244	-47.9221	-48.0376	-48.0653	-47.868	-47.7412	-47.7189	-47.9871	-48.0062	-49.6839	-49.7087	-49.6475	-49.8628	-50.5419
21.25	-52.8591	-52.8751	-52.905	-52.9441	-53.1413	-52.9625	-52.8687	-52.5268	-52.9982	-52.9881	-52.9619	-52.9308	-53.1973	-53.6562	-53.9935	-53.8873	-53.6792	-53.1512	-53.8571	-53.5764	-53.3017	-53.5149	-55.0283		21.25	-47.4167	-47.6077	-47.7277	-47.866	-48.2128	-48.0253	-48.2007	-48.8032	-47.9684	-47.8733	-47.9127	-47.9093	-47.9705	-47.7528	-47.6592	-47.6407	-47.9216	-47.9084	-49.6046	-49.6538	-49.6166	-49.7997	-50.456
21.375	-52.7608	-52.8027	-52.9029	-52.8947	-53.1872	-53.0441	-52.7753	-52.6166	-52.9294	-52.9005	-52.8969	-52.8547	-53.1902	-53.6489	-53.9107	-53.7986	-53.5789	-53.0736	-53.8386	-53.5461	-53.3642	-53.4166	-54.9575		21.375	-47.3209	-47.4844	-47.5811	-47.7943	-48.1724	-48.0035	-48.1058	-48.6862	-47.8698	-47.8133	-47.8047	-47.7853	-47.8191	-47.6528	-47.5105	-47.5756	-47.7718	-47.7464	-49.599	-49.5638	-49.5378	-49.7	-50.3946
21.5	-52.7414	-52.7251	-52.8046	-52.9005	-53.1515	-53.0402	-52.7602	-52.5416	-52.8392	-52.8936	-52.8159	-52.7297	-53.1276	-53.5104	-53.8959	-53.7531	-53.6389	-52.952	-53.7329	-53.5806	-53.2358	-53.418	-55.0067		21.5	-47.2276	-47.424	-47.5222	-47.693	-48.0501	-47.9019	-48.0396	-48.6203	-47.7893	-47.7118	-47.6896	-47.761	-47.7777	-47.5557	-47.4285	-47.456	-47.6998	-47.6799	-49.4787	-49.5534	-49.4286	-49.6908	-50.3431
21.625	-52.6982	-52.6735	-52.7462	-52.7991	-53.1558	-53.0218	-52.8209	-52.5722	-52.8377	-52.7596	-52.8008	-52.7114	-53.0026	-53.4706	-53.8123	-53.6587	-53.4531	-52.9317	-53.7885	-53.4872	-53.305	-53.4481	-54.9098		21.625	-47.1348	-47.276	-47.4241	-47.564	-48.0111	-47.8269	-48.0103	-48.5281	-47.644	-47.6025	-47.595	-47.6072	-47.679	-47.4486	-47.3195	-47.3026	-47.6179	-47.5144	-49.4178	-49.4545	-49.4049	-49.6113	-50.2379
21.75	-52.6762	-52.7502	-52.7872	-52.8644	-53.1812	-53.0721	-52.8086	-52.5247	-52.7723	-52.767	-52.7551	-52.7078	-53.0579	-53.437	-53.7789	-53.759	-53.3702	-52.7858	-53.8241	-53.4765	-53.2063	-53.3675	-54.9399		21.75	-47.0497	-47.2167	-47.3595	-47.4831	-47.9085	-47.7699	-47.9561	-48.5408	-47.6155	-47.5328	-47.5266	-47.5308	-47.5743	-47.3605	-47.2273	-47.2358	-47.4987	-47.4302	-49.403	-49.4527	-49.3579	-49.5491	-50.2254
21.875	-52.6713	-52.6295	-52.7058	-52.8538	-53.1406	-52.988	-52.8055	-52.5808	-52.8663	-52.7208	-52.7569	-52.6592	-53.0011	-53.3656	-53.7546	-53.699	-53.361	-52.8868	-53.8228	-53.5066	-53.2544	-53.4147	-54.9771		21.875	-46.981	-47.1504	-47.2856	-47.427	-47.8932	-47.7484	-47.9085	-48.4396	-47.5648	-47.4888	-47.4376	-47.5218	-47.5073	-47.3143	-47.1603	-47.1857	-47.445	-47.392	-49.4302	-49.3988	-49.3199	-49.5484	-50.1563
22	-52.5944	-52.6138	-52.6557	-52.7889	-53.1083	-53.0144	-52.842	-52.5669	-52.8267	-52.7386	-52.7222	-52.6425	-52.991	-53.4185	-53.755	-53.57	-53.3162	-52.7638	-53.8165	-53.5435	-53.2315	-53.4049	-54.9605		22	-46.9179	-47.0245	-47.2507	-47.3748	-47.8083	-47.6065	-47.8648	-48.4399	-47.4965	-47.4014	-47.3935	-47.4101	-47.4996	-47.2459	-47.0742	-47.0923	-47.3106	-47.2843	-49.3322	-49.3722	-49.2955	-49.4846	-50.1031
22.125	-52.6763	-52.6527	-52.6532	-52.7502	-53.1	-52.9584	-52.8504	-52.6108	-52.8147	-52.691	-52.6857	-52.5412	-53.0118	-53.3659	-53.6473	-53.5407	-53.3043	-52.7138	-53.7749	-53.563	-53.2008	-53.3664	-54.9764		22.125	-46.8265	-47.0446	-47.1209	-47.3019	-47.7789	-47.6334	-47.8026	-48.2931	-47.4155	-47.3116	-47.3307	-47.3144	-47.3746	-47.1798	-47.026	-47.0232	-47.2178	-47.1641	-49.2514	-49.2707	-49.2012	-49.4543	-50.0284
22.25	-52.5603	-52.62	-52.6645	-52.7782	-53.1055	-53.0538	-52.8272	-52.5857	-52.8416	-52.6712	-52.7203	-52.6174	-52.8574	-53.3135	-53.6064	-53.4574	-53.2351	-52.596	-53.8057	-53.5714	-53.2255	-53.3971	-54.8927		22.25	-46.7855	-46.9582	-47.0832	-47.2173	-47.7122	-47.5727	-47.7296	-48.2644	-47.3741	-47.2444	-47.2538	-47.301	-47.3298	-47.1203	-46.9384	-46.9627	-47.1616	-47.0857	-49.2677	-49.3008	-49.1634	-49.4078	-50.0248
22.375	-52.5617	-52.6311	-52.6923	-52.7345	-53.1582	-52.9532	-52.8911	-52.6699	-52.8099	-52.6321	-52.6691	-52.5519	-52.8968	-53.2286	-53.6281	-53.3317	-53.1077	-52.5697	-53.7575	-53.5159	-53.2433	-53.3436	-54.9447		22.375	-46.6661	-46.8781	-47.0081	-47.1366	-47.6592	-47.4635	-47.6814	-48.2101	-47.2538	-47.1798	-47.123	-47.1537	-47.2067	-47.0115	-46.872	-46.8581	-47.0521	-46.9932	-49.2221	-49.2536	-49.1151	-49.3734	-49.9482
22.5	-52.4938	-52.6051	-52.6068	-52.7743	-53.0525	-52.9128	-52.7545	-52.5626	-52.7276	-52.6321	-52.5994	-52.4484	-52.7975	-53.2002	-53.6004	-53.3319	-53.0535	-52.4862	-53.803	-53.5125	-53.1341	-53.3291	-54.8431		22.5	-46.59	-46.7787	-46.9103	-47.0715	-47.5751	-47.3837	-47.5745	-48.1142	-47.1514	-47.0653	-47.0651	-47.0681	-47.1431	-46.9347	-46.7295	-46.7452	-46.9768	-46.9125	-49.1126	-49.1469	-49.0677	-49.2688	-49.8414
22.625	-52.3625	-52.5024	-52.533	-52.7197	-53.0424	-52.9727	-52.7638	-52.5823	-52.6763	-52.4936	-52.5562	-52.4435	-52.7417	-53.0738	-53.5585	-53.2431	-53.0142	-52.4368	-53.7349	-53.4024	-53.1376	-53.185	-54.8529		22.625	-46.4938	-46.6831	-46.8012	-46.9961	-47.4528	-47.3323	-47.4432	-48.0132	-47.0621	-47.005	-46.9392	-46.9932	-47.0824	-46.783	-46.6588	-46.6365	-46.8669	-46.8084	-49.0048	-49.0578	-48.949	-49.1463	-49.7851
22.75	-52.3767	-52.4281	-52.4133	-52.6785	-52.9278	-52.839	-52.7455	-52.5596	-52.5891	-52.4565	-52.4459	-52.3857	-52.7311	-53.0316	-53.4212	-53.2039	-52.9196	-52.3742	-53.7153	-53.3715	-53.0683	-53.247	-54.8162		22.75	-46.3681	-46.5534	-46.688	-46.8739	-47.3605	-47.1945	-47.3847	-47.9471	-46.9287	-46.882	-46.8276	-46.887	-46.9236	-46.6934	-46.5372	-46.505	-46.743	-46.6648	-48.9061	-49.0225	-48.8832	-49.042	-49.6854
22.875	-52.2837	-52.3862	-52.4191	-52.6129	-52.957	-52.8508	-52.6731	-52.4568	-52.5532	-52.3936	-52.3723	-52.2674	-52.5896	-52.9217	-53.3515	-53.1274	-52.841	-52.2561	-53.6324	-53.3925	-52.9732	-53.1908	-54.7159		22.875	-46.2848	-46.4101	-46.5523	-46.7725	-47.2513	-47.0812	-47.2718	-47.8511	-46.8516	-46.7756	-46.7392	-46.738	-46.8151	-46.5937	-46.3859	-46.4181	-46.6307	-46.5489	-48.8685	-48.8858	-48.8143	-48.9633	-49.5233
23	-52.191	-52.3122	-52.4034	-52.5157	-52.8264	-52.7859	-52.681	-52.396	-52.4097	-52.289	-52.3699	-52.2218	-52.529	-52.871	-53.2278	-53.0393	-52.7968	-52.1271	-53.6	-53.2809	-52.9414	-53.1236	-54.7551		23	-46.181	-46.3313	-46.5052	-46.6921	-47.1962	-47.0274	-47.1961	-47.7426	-46.7696	-46.7008	-46.6402	-46.6552	-46.7018	-46.4826	-46.2695	-46.2984	-46.4824	-46.4555	-48.7798	-48.7967	-48.7491	-48.8769	-49.4715
23.125	-52.1816	-52.3041	-52.3314	-52.4674	-52.8568	-52.6266	-52.566	-52.3419	-52.4383	-52.2573	-52.2401	-52.1025	-52.4467	-52.7428	-53.1685	-52.9656	-52.6801	-52.1091	-53.584	-53.1798	-52.9437	-53.0313	-54.6336		23.125	-46.059	-46.2808	-46.4019	-46.5859	-47.1443	-46.9279	-47.1572	-47.6585	-46.653	-46.5607	-46.5537	-46.5813	-46.6543	-46.3703	-46.252	-46.2275	-46.3922	-46.33	-48.7341	-48.7327	-48.6321	-48.8309	-49.433
23.25	-52.0888	-52.1612	-52.2224	-52.4826	-52.7277	-52.5865	-52.5544	-52.2452	-52.3419	-52.1695	-52.1674	-52.079	-52.3846	-52.7723	-53.0977	-52.898	-52.587	-52.0056	-53.5753	-53.3017	-52.9164	-52.97	-54.5989		23.25	-45.9717	-46.1348	-46.3123	-46.5006	-47.0444	-46.8523	-46.9789	-47.5559	-46.5934	-46.4569	-46.4508	-46.463	-46.5394	-46.2743	-46.1233	-46.1244	-46.3266	-46.2824	-48.6177	-48.646	-48.5609	-48.7033	-49.3099
23.375	-52.0383	-52.0093	-52.1863	-52.3481	-52.707	-52.4951	-52.4669	-52.2061	-52.2469	-52.0683	-52.1156	-51.9843	-52.3292	-52.6517	-53.0536	-52.8399	-52.4638	-51.8665	-53.508	-53.1885	-52.7867	-52.8735	-54.5117		23.375	-45.8846	-46.0559	-46.1747	-46.3958	-46.9227	-46.7263	-46.8798	-47.4347	-46.4656	-46.3581	-46.3256	-46.3449	-46.4412	-46.1819	-46.0012	-45.9776	-46.1876	-46.1028	-48.5274	-48.5763	-48.447	-48.6152	-49.2235
23.5	-51.8636	-52.0043	-52.0819	-52.2279	-52.6418	-52.4948	-52.3587	-52.1755	-52.2422	-51.9487	-51.9369	-51.8632	-52.1701	-52.4885	-52.9369	-52.6244	-52.3871	-51.7921	-53.4797	-53.0476	-52.6961	-52.7951	-54.4995		23.5	-45.7516	-45.9416	-46.0822	-46.2666	-46.8128	-46.6223	-46.8201	-47.2891	-46.3444	-46.2383	-46.234	-46.2767	-46.3138	-46.1067	-45.8777	-45.8649	-46.0868	-46.0446	-48.4771	-48.4562	-48.3809	-48.511	-49.1286
23.625	-51.7724	-51.9112	-51.8968	-52.1535	-52.3905	-52.2618	-52.2283	-52.0059	-51.9757	-51.8085	-51.7948	-51.6918	-52.0307	-52.3578	-52.776	-52.4777	-52.207	-51.6097	-53.2778	-52.8632	-52.5299	-52.619	-54.2508		23.625	-45.5879	-45.7523	-45.9242	-46.1022	-46.6664	-46.438	-46.6317	-47.1638	-46.1644	-46.0827	-46.0787	-46.0793	-46.1531	-45.916	-45.7084	-45.7122	-45.9031	-45.8495	-48.2756	-48.2826	-48.2061	-48.3367	-48.9736
23.75	-51.6049	-51.6776	-51.7127	-51.9388	-52.255	-52.1745	-52.044	-51.8498	-51.8676	-51.6968	-51.6649	-51.5238	-51.7905	-52.1028	-52.563	-52.3418	-52.0138	-51.4521	-53.1658	-52.8434	-52.4145	-52.4476	-54.1926		23.75	-45.3984	-45.5881	-45.748	-45.9804	-46.4475	-46.2777	-46.4295	-46.9779	-45.9609	-45.9257	-45.8629	-45.9068	-45.9408	-45.7199	-45.5558	-45.5657	-45.7443	-45.6767	-48.1135	-48.1111	-48.0104	-48.1363	-48.7488
23.875	-51.3977	-51.5269	-51.5116	-51.7003	-52.078	-51.9329	-51.8886	-51.6252	-51.5867	-51.4525	-51.4102	-51.3318	-51.6703	-51.9538	-52.3603	-52.1511	-51.874	-51.2644	-52.9951	-52.5698	-52.1537	-52.2188	-54.0186		23.875	-45.1668	-45.3818	-45.538	-45.7367	-46.2329	-46.0654	-46.2393	-46.7792	-45.7379	-45.7089	-45.6597	-45.709	-45.7757	-45.5196	-45.3124	-45.3481	-45.5525	-45.4884	-47.912	-47.8702	-47.8068	-47.9337	-48.5127
24	-51.1646	-51.2564	-51.2784	-51.5222	-51.8518	-51.7606	-51.601	-51.4224	-51.4084	-51.2278	-51.2093	-51.1028	-51.4314	-51.7945	-52.1927	-51.9429	-51.6851	-51.0165	-52.7675	-52.3264	-52.0264	-52.0812	-53.779		24	-44.9668	-45.1719	-45.2822	-45.5118	-46.0265	-45.8477	-46.0119	-46.5592	-45.5434	-45.489	-45.4542	-45.4773	-45.5604	-45.3312	-45.1235	-45.137	-45.3625	-45.2596	-47.6672	-47.6484	-47.5643	-47.7974	-48.3632
24.125	-50.8882	-51.0208	-51.0364	-51.3039	-51.6009	-51.5047	-51.3943	-51.1946	-51.1234	-51.0032	-50.9459	-50.8397	-51.158	-51.5118	-51.9383	-51.7403	-51.4202	-50.8379	-52.4768	-52.1365	-51.7574	-51.8482	-53.5745		24.125	-44.7437	-44.9436	-45.0342	-45.264	-45.7895	-45.6059	-45.7548	-46.2737	-45.2778	-45.2378	-45.201	-45.2456	-45.3001	-45.086	-44.8795	-44.8972	-45.0968	-45.0651	-47.4347	-47.4079	-47.3693	-47.4793	-48.1111
24.25	-50.696	-50.8104	-50.7823	-50.9914	-51.4151	-51.3125	-51.2183	-50.9904	-50.9157	-50.7193	-50.731	-50.6261	-50.9315	-51.3011	-51.6867	-51.4777	-51.1295	-50.6274	-52.2372	-51.9346	-51.516	-51.6537	-53.3309		24.25	-44.5113	-44.6533	-44.8248	-45.0301	-45.5373	-45.3611	-45.4874	-46.0287	-45.0446	-44.9814	-44.9523	-45.0049	-45.0735	-44.838	-44.642	-44.6874	-44.8838	-44.8078	-47.1855	-47.1687	-47.1107	-47.2751	-47.7942
24.375	-50.4648	-50.5703	-50.6239	-50.8059	-51.212	-51.1278	-51.0142	-50.7571	-50.6828	-50.5468	-50.4809	-50.4242	-50.7208	-51.0909	-51.466	-51.2803	-50.9493	-50.3492	-52.0131	-51.7274	-51.2949	-51.41	-53.066		24.375	-44.2139	-44.4506	-44.5826	-44.772	-45.2941	-45.1313	-45.2871	-45.8357	-44.7694	-44.7302	-44.7233	-44.7425	-44.823	-44.6196	-44.4042	-44.4562	-44.6353	-44.5687	-46.9296	-46.9548	-46.8537	-46.9996	-47.6541
24.5	-50.2784	-50.4054	-50.3644	-50.6259	-51.0044	-50.9346	-50.8294	-50.6601	-50.453	-50.3388	-50.3355	-50.2074	-50.5554	-50.901	-51.3707	-51.0713	-50.8142	-50.1721	-51.9163	-51.5478	-51.1122	-51.1917	-52.8909		24.5	-43.9965	-44.2016	-44.36	-44.5613	-45.1166	-44.92	-45.0762	-45.6366	-44.561	-44.5129	-44.5123	-44.5335	-44.6035	-44.3971	-44.1728	-44.2098	-44.4097	-44.3463	-46.75	-46.7435	-46.6593	-46.7646	-47.4443
24.625	-50.1207	-50.1397	-50.2464	-50.42	-50.8603	-50.7225	-50.6897	-50.4824	-50.2757	-50.2537	-50.1752	-50.0783	-50.3719	-50.7009	-51.2105	-50.8992	-50.5967	-49.984	-51.6784	-51.3725	-50.9555	-50.9821	-52.791		24.625	-43.7954	-44.0129	-44.1484	-44.3613	-44.8965	-44.7115	-44.9035	-45.4359	-44.3743	-44.3337	-44.2958	-44.3267	-44.4229	-44.1521	-43.9986	-43.993	-44.1917	-44.155	-46.5317	-46.5916	-46.4604	-46.6048	-47.2163
24.75	-49.9603	-50.0565	-50.132	-50.3778	-50.7258	-50.7011	-50.5508	-50.3757	-50.1955	-50.0156	-50.033	-49.9148	-50.1985	-50.5618	-50.9827	-50.7293	-50.454	-49.8353	-51.6106	-51.3152	-50.8197	-50.9156	-52.6832		24.75	-43.6016	-43.8184	-43.9863	-44.1924	-44.7105	-44.5579	-44.7418	-45.2883	-44.1822	-44.1196	-44.1298	-44.1544	-44.2281	-44.0034	-43.8309	-43.8396	-44.0112	-43.9717	-46.3841	-46.4511	-46.3241	-46.4411	-47.0568
24.875	-49.879	-49.9142	-49.9943	-50.2999	-50.6852	-50.5982	-50.4972	-50.24	-50.1066	-49.9529	-49.947	-49.8061	-50.1275	-50.4351	-50.925	-50.6179	-50.3012	-49.7168	-51.5357	-51.2091	-50.7415	-50.8028	-52.5304		24.875	-43.5009	-43.6605	-43.8282	-44.0879	-44.6092	-44.422	-44.5869	-45.1672	-44.0553	-44.0351	-44.0025	-44.0067	-44.1031	-43.8717	-43.6852	-43.6631	-43.8902	-43.8083	-46.297	-46.3274	-46.2187	-46.3606	-46.9681
25	-49.7911	-49.8686	-49.9008	-50.1754	-50.6162	-50.4985	-50.4651	-50.2507	-49.9775	-49.8715	-49.861	-49.6905	-50.0117	-50.3089	-50.734	-50.4206	-50.1581	-49.5983	-51.4651	-51.1351	-50.673	-50.7405	-52.416		25	-43.3572	-43.5703	-43.6831	-43.9231	-44.5037	-44.3262	-44.5067	-45.0432	-43.9445	-43.8853	-43.8814	-43.9122	-43.952	-43.7136	-43.51	-43.5207	-43.7003	-43.6286	-46.1892	-46.2	-46.1053	-46.2395	-46.7964
25.125	-49.7087	-49.8143	-49.8474	-50.1631	-50.5407	-50.4066	-50.3747	-50.1902	-49.9356	-49.8149	-49.7774	-49.6251	-49.9796	-50.2734	-50.7008	-50.4029	-50.0749	-49.4709	-51.4126	-51.0909	-50.6239	-50.6882	-52.3419		25.125	-43.2482	-43.446	-43.6186	-43.8524	-44.4321	-44.2437	-44.4193	-44.9603	-43.8707	-43.8009	-43.7542	-43.7792	-43.8861	-43.6123	-43.3967	-43.4287	-43.6045	-43.5138	-46.1661	-46.1773	-46.0656	-46.1553	-46.7564
25.25	-49.7163	-49.7675	-49.8167	-50.1805	-50.528	-50.3547	-50.3837	-50.1115	-49.8727	-49.7502	-49.762	-49.5809	-49.8666	-50.1874	-50.6334	-50.2702	-49.9898	-49.3513	-51.3568	-51.0776	-50.564	-50.5864	-52.32		25.25	-43.135	-43.3184	-43.4998	-43.7522	-44.3514	-44.1709	-44.3369	-44.9039	-43.7657	-43.7108	-43.667	-43.697	-43.7844	-43.5503	-43.2859	-43.3038	-43.4875	-43.4175	-46.0712	-46.0602	-45.9789	-46.061	-46.6463
25.375	-49.5907	-49.7081	-49.7585	-50.0936	-50.4506	-50.2839	-50.2424	-50.0685	-49.8326	-49.6693	-49.7045	-49.4873	-49.8034	-50.0787	-50.5377	-50.21	-49.8825	-49.2198	-51.2936	-50.9832	-50.5378	-50.572	-52.23		25.375	-43.0333	-43.2512	-43.4073	-43.6456	-44.2458	-44.055	-44.2531	-44.7847	-43.6381	-43.6035	-43.5605	-43.574	-43.6612	-43.4263	-43.2132	-43.1827	-43.3869	-43.2866	-45.9796	-45.9993	-45.8983	-46	-46.545
25.5	-49.5717	-49.6722	-49.7376	-50.0311	-50.412	-50.2428	-50.177	-50.0383	-49.7813	-49.6314	-49.615	-49.4385	-49.7159	-50.0221	-50.4836	-50.0999	-49.844	-49.1403	-51.2696	-50.98	-50.4902	-50.5157	-52.1995		25.5	-42.9731	-43.156	-43.3572	-43.5971	-44.1873	-44.0206	-44.1439	-44.7306	-43.569	-43.5078	-43.4755	-43.4852	-43.5942	-43.3291	-43.0927	-43.0958	-43.2697	-43.1826	-45.9492	-45.9645	-45.8387	-45.9109	-46.5053
25.625	-49.4689	-49.6199	-49.6579	-50.0178	-50.3652	-50.14	-50.1769	-49.8915	-49.755	-49.5626	-49.4928	-49.4015	-49.6475	-49.9218	-50.3533	-50.0692	-49.7114	-49.103	-51.2859	-50.8935	-50.3286	-50.4679	-52.1524		25.625	-42.8572	-43.0509	-43.2306	-43.4998	-44.1083	-43.9121	-44.0965	-44.6063	-43.5037	-43.4181	-43.361	-43.4001	-43.4979	-43.2193	-42.9787	-42.9917	-43.1435	-43.0703	-45.8545	-45.8753	-45.7404	-45.8564	-46.3924
25.75	-49.4396	-49.5599	-49.6475	-49.9443	-50.345	-50.1072	-50.0673	-49.9293	-49.7267	-49.5227	-49.5047	-49.3431	-49.602	-49.8723	-50.3185	-49.9491	-49.6357	-49.0169	-51.2804	-50.9047	-50.3719	-50.4135	-52.0668		25.75	-42.8032	-42.9748	-43.1349	-43.3956	-44.0392	-43.8234	-44.0156	-44.524	-43.3953	-43.3332	-43.29	-43.2973	-43.4001	-43.1403	-42.9085	-42.8932	-43.0575	-42.9608	-45.782	-45.8359	-45.6728	-45.7636	-46.329
25.875	-49.3454	-49.4761	-49.564	-49.8855	-50.2579	-50.0329	-50.0185	-49.7888	-49.6461	-49.4256	-49.4084	-49.254	-49.4678	-49.752	-50.1887	-49.8092	-49.5243	-48.8541	-51.1768	-50.7654	-50.2612	-50.2892	-51.9718		25.875	-42.6671	-42.8921	-43.0602	-43.2996	-43.9451	-43.7323	-43.9182	-44.4638	-43.2844	-43.2353	-43.1929	-43.2331	-43.2958	-43.0434	-42.8015	-42.7956	-42.9327	-42.839	-45.742	-45.76	-45.6111	-45.6688	-46.2294
26	-49.2705	-49.396	-49.4542	-49.8076	-50.1488	-49.956	-49.9201	-49.722	-49.555	-49.3433	-49.3583	-49.1408	-49.416	-49.636	-50.0881	-49.6986	-49.4069	-48.7323	-51.13	-50.709	-50.2404	-50.2581	-51.9344		26	-42.5689	-42.7679	-42.9521	-43.2294	-43.8686	-43.6552	-43.8264	-44.3306	-43.1962	-43.1015	-43.1056	-43.1132	-43.2013	-42.9273	-42.6696	-42.6841	-42.8595	-42.7529	-45.6177	-45.6446	-45.5562	-45.5754	-46.1275
26.125	-49.2276	-49.3276	-49.4079	-49.7539	-50.0662	-49.8443	-49.8141	-49.6267	-49.4772	-49.2654	-49.2801	-49.0231	-49.3285	-49.5729	-49.9819	-49.6271	-49.2761	-48.6553	-51.106	-50.6321	-50.1392	-50.1678	-51.8118		26.125	-42.4538	-42.6771	-42.8487	-43.1055	-43.7724	-43.5855	-43.7359	-44.2247	-43.0825	-43.0258	-42.9829	-43.0028	-43.0843	-42.8122	-42.5785	-42.5594	-42.7333	-42.6156	-45.5215	-45.5433	-45.4032	-45.4664	-46.0541
26.25	-49.106	-49.2356	-49.2831	-49.6635	-49.9769	-49.6998	-49.7089	-49.496	-49.4056	-49.1698	-49.0999	-48.9516	-49.1851	-49.4447	-49.8975	-49.4952	-49.1992	-48.5543	-50.9385	-50.5854	-50.0219	-50.0427	-51.6711		26.25	-42.3309	-42.5522	-42.7137	-42.9995	-43.647	-43.4613	-43.5917	-44.1045	-42.9712	-42.9126	-42.881	-42.8766	-42.9616	-42.7048	-42.4368	-42.4333	-42.572	-42.5017	-45.4325	-45.4765	-45.2883	-45.3553	-45.904
26.375	-49.0392	-49.1372	-49.1898	-49.5581	-49.9143	-49.6839	-49.6407	-49.4353	-49.2541	-49.0941	-49.0285	-48.8194	-49.1382	-49.3206	-49.8146	-49.4193	-49.0593	-48.432	-50.8383	-50.5137	-49.9464	-50.0127	-51.6328		26.375	-42.2246	-42.4454	-42.6191	-42.8913	-43.5588	-43.348	-43.4994	-44.0037	-42.8641	-42.8115	-42.7352	-42.7804	-42.8719	-42.593	-42.3511	-42.324	-42.4857	-42.3872	-45.3298	-45.3477	-45.2267	-45.2599	-45.8078
26.5	-48.8836	-49.0302	-49.1111	-49.4818	-49.8202	-49.5104	-49.5175	-49.2839	-49.1957	-48.9324	-48.9137	-48.7416	-48.9557	-49.1876	-49.6545	-49.2793	-48.9495	-48.3255	-50.8239	-50.3886	-49.8198	-49.8733	-51.5025		26.5	-42.1082	-42.317	-42.5046	-42.7888	-43.437	-43.2417	-43.3775	-43.8432	-42.732	-42.6635	-42.6195	-42.6458	-42.7301	-42.454	-42.1968	-42.2174	-42.3644	-42.2297	-45.2229	-45.2227	-45.0711	-45.1402	-45.6723
26.625	-48.7956	-48.9058	-48.9844	-49.3638	-49.7195	-49.369	-49.3762	-49.1861	-49.077	-48.8099	-48.8355	-48.5992	-48.8792	-49.0486	-49.5332	-49.1299	-48.8345	-48.1694	-50.6857	-50.3037	-49.7387	-49.7589	-51.4195		26.625	-41.9751	-42.1896	-42.3757	-42.6606	-43.318	-43.1107	-43.2506	-43.7074	-42.5902	-42.5458	-42.4997	-42.5269	-42.6027	-42.3219	-42.0642	-42.0776	-42.2266	-42.1267	-45.1358	-45.114	-44.9763	-45.0135	-45.5464
26.75	-48.6804	-48.8131	-48.8732	-49.2498	-49.5839	-49.2688	-49.2422	-49.0629	-48.9458	-48.7153	-48.6836	-48.4461	-48.7317	-48.9526	-49.4017	-49.0485	-48.7175	-48.0407	-50.6184	-50.2044	-49.6501	-49.6382	-51.3051		26.75	-41.8628	-42.0501	-42.2455	-42.533	-43.1975	-42.9802	-43.1257	-43.586	-42.4584	-42.4205	-42.3739	-42.3721	-42.4838	-42.2236	-41.946	-41.9311	-42.0865	-42.0039	-44.9892	-45.0124	-44.8527	-44.8735	-45.4437
26.875	-48.5683	-48.7104	-48.7362	-49.1677	-49.4898	-49.1446	-49.1357	-48.9052	-48.8441	-48.6042	-48.6012	-48.3319	-48.5711	-48.8241	-49.284	-48.8955	-48.5731	-47.9152	-50.4895	-50.1046	-49.5008	-49.5163	-51.1582		26.875	-41.7211	-41.9302	-42.1334	-42.4263	-43.1199	-42.8566	-43.0017	-43.4758	-42.3471	-42.3	-42.2338	-42.2616	-42.3206	-42.0601	-41.8182	-41.7982	-41.9652	-41.8608	-44.8744	-44.8788	-44.7209	-44.7823	-45.3169
27	-48.4152	-48.5807	-48.6296	-49.014	-49.3201	-49.0058	-49.0001	-48.7876	-48.7318	-48.4451	-48.441	-48.2019	-48.4393	-48.6793	-49.1145	-48.7509	-48.3888	-47.7834	-50.3957	-49.9706	-49.4184	-49.412	-51.0157		27	-41.5854	-41.7847	-41.9804	-42.2695	-42.9466	-42.7123	-42.8475	-43.3113	-42.2008	-42.1533	-42.0882	-42.1141	-42.1885	-41.9201	-41.6542	-41.6525	-41.8258	-41.7039	-44.7727	-44.7638	-44.5689	-44.6086	-45.1738
27.125	-48.3054	-48.4713	-48.5248	-48.863	-49.2112	-48.8723	-48.8731	-48.6494	-48.5628	-48.3328	-48.3243	-48.0705	-48.3244	-48.5212	-48.9711	-48.6195	-48.2395	-47.5933	-50.2911	-49.8664	-49.2674	-49.238	-50.8819		27.125	-41.4214	-41.642	-41.8324	-42.1408	-42.8265	-42.5865	-42.7246	-43.1532	-42.056	-42.0166	-41.9376	-41.9737	-42.0593	-41.7863	-41.5236	-41.5316	-41.6796	-41.5822	-44.6034	-44.6361	-44.4596	-44.467	-45.013
27.25	-48.1718	-48.304	-48.3809	-48.7921	-49.0693	-48.7809	-48.7673	-48.5215	-48.4721	-48.1812	-48.1564	-47.9457	-48.1974	-48.3744	-48.8791	-48.4722	-48.1572	-47.4859	-50.1856	-49.7184	-49.1414	-49.1189	-50.7995		27.25	-41.2755	-41.5096	-41.6681	-41.975	-42.6892	-42.4345	-42.5699	-42.9923	-41.9036	-41.8803	-41.8125	-41.8235	-41.9409	-41.6532	-41.3645	-41.3767	-41.5288	-41.4255	-44.478	-44.4859	-44.3365	-44.3589	-44.8903
27.375	-48.0517	-48.1615	-48.245	-48.6411	-48.9753	-48.6073	-48.6118	-48.367	-48.2761	-48.0733	-48.0689	-47.8162	-48.0356	-48.2595	-48.6885	-48.3101	-47.9928	-47.3415	-50.0277	-49.6482	-48.9984	-49.008	-50.6533		27.375	-41.1201	-41.3605	-41.5491	-41.8635	-42.5588	-42.3002	-42.4299	-42.8788	-41.7799	-41.7063	-41.6726	-41.6969	-41.7819	-41.5033	-41.245	-41.2452	-41.3892	-41.2957	-44.3432	-44.3586	-44.2172	-44.2068	-44.7398
27.5	-47.8846	-48.0577	-48.1275	-48.5298	-48.7996	-48.4589	-48.4788	-48.2263	-48.1661	-47.9292	-47.9127	-47.654	-47.8994	-48.0585	-48.5558	-48.1674	-47.8431	-47.157	-49.8694	-49.4754	-48.8978	-48.896	-50.5155		27.5	-40.9979	-41.2215	-41.3982	-41.7136	-42.4168	-42.1637	-42.2738	-42.7112	-41.6327	-41.5575	-41.5263	-41.5292	-41.6215	-41.3448	-41.1029	-41.0769	-41.2275	-41.1437	-44.2064	-44.2236	-44.0434	-44.0539	-44.602
27.625	-47.7378	-47.9382	-48.0103	-48.3809	-48.6861	-48.3001	-48.3048	-48.0624	-48.0334	-47.7843	-47.7445	-47.5327	-47.7703	-47.9214	-48.4057	-48.0374	-47.6727	-47.0578	-49.8087	-49.3637	-48.7449	-48.7391	-50.3506		27.625	-40.8401	-41.0506	-41.2739	-41.5669	-42.2554	-42.0132	-42.1207	-42.5567	-41.4666	-41.3965	-41.39	-41.3799	-41.4869	-41.2035	-40.9467	-40.9432	-41.1047	-40.9856	-44.066	-44.0812	-43.9447	-43.9253	-44.4596
27.75	-47.6389	-47.7988	-47.8476	-48.2704	-48.5464	-48.1513	-48.1496	-47.9392	-47.9267	-47.6658	-47.6177	-47.3498	-47.553	-47.7621	-48.2743	-47.8682	-47.5314	-46.8581	-49.6764	-49.2371	-48.6386	-48.5965	-50.2789		27.75	-40.7133	-40.9238	-41.1179	-41.4301	-42.1491	-41.8822	-41.9908	-42.4071	-41.3176	-41.2682	-41.2424	-41.2525	-41.3244	-41.0722	-40.8021	-40.7984	-40.9684	-40.8474	-43.9403	-43.9611	-43.782	-43.784	-44.3177
27.875	-47.4615	-47.6587	-47.7491	-48.1437	-48.4024	-48.0245	-48.0376	-47.7764	-47.7709	-47.538	-47.4909	-47.204	-47.438	-47.6297	-48.138	-47.7149	-47.3748	-46.7442	-49.5649	-49.0666	-48.535	-48.4745	-50.1078		27.875	-40.5395	-40.7585	-40.9863	-41.2883	-41.9888	-41.7564	-41.8456	-42.2293	-41.1826	-41.1387	-41.0642	-41.0989	-41.1819	-40.9214	-40.6581	-40.6536	-40.7998	-40.699	-43.8167	-43.8302	-43.6142	-43.6353	-44.1458
28	-47.3487	-47.5303	-47.598	-48.0218	-48.3102	-47.8755	-47.8835	-47.6612	-47.6779	-47.4081	-47.3479	-47.0963	-47.2902	-47.4697	-47.969	-47.587	-47.2222	-46.5658	-49.4124	-48.9737	-48.3991	-48.3461	-49.9446		28	-40.3945	-40.6137	-40.8289	-41.1587	-41.8711	-41.5922	-41.6935	-42.1048	-41.0249	-40.9935	-40.9451	-40.9745	-41.0569	-40.7837	-40.5098	-40.5252	-40.6576	-40.5415	-43.6541	-43.6778	-43.5082	-43.52	-44.0116
28.125	-47.216	-47.3936	-47.4637	-47.8979	-48.1305	-47.7169	-47.7063	-47.4999	-47.5074	-47.228	-47.1844	-46.9625	-47.1448	-47.3349	-47.8827	-47.4538	-47.0489	-46.4286	-49.3328	-48.8504	-48.2184	-48.2244	-49.8465		28.125	-40.2579	-40.4708	-40.6979	-41.0366	-41.7011	-41.4519	-41.544	-41.9609	-40.868	-40.8412	-40.7917	-40.8088	-40.9007	-40.6279	-40.3584	-40.3744	-40.4968	-40.3907	-43.5248	-43.549	-43.3931	-43.3657	-43.9082
28.25	-47.0787	-47.2248	-47.3328	-47.7388	-47.9944	-47.591	-47.5853	-47.3417	-47.4041	-47.1124	-47.081	-46.7719	-46.9947	-47.183	-47.6879	-47.2734	-46.9731	-46.2989	-49.2047	-48.7582	-48.1059	-48.068	-49.7104		28.25	-40.1044	-40.3191	-40.5709	-40.8814	-41.5818	-41.319	-41.4071	-41.8013	-40.7379	-40.7038	-40.6346	-40.6687	-40.7331	-40.4754	-40.203	-40.243	-40.3497	-40.2627	-43.4123	-43.4258	-43.2419	-43.1828	-43.7468
28.375	-46.9524	-47.1334	-47.2532	-47.6921	-47.9292	-47.4287	-47.4418	-47.2061	-47.2834	-46.9891	-46.9682	-46.6614	-46.8731	-47.0342	-47.5625	-47.1586	-46.7857	-46.1398	-49.0786	-48.6204	-47.994	-47.9619	-49.5662		28.375	-39.9608	-40.2013	-40.4133	-40.7544	-41.4601	-41.1739	-41.277	-41.6292	-40.5998	-40.5365	-40.493	-40.5281	-40.6243	-40.3459	-40.0825	-40.0875	-40.2306	-40.1109	-43.277	-43.29	-43.0989	-43.0711	-43.6175
28.5	-46.8142	-47.0036	-47.0718	-47.5253	-47.7518	-47.3004	-47.2967	-47.0677	-47.1109	-46.8265	-46.8243	-46.5096	-46.7201	-46.8924	-47.4018	-46.9829	-46.6432	-46.0024	-48.9574	-48.5145	-47.8648	-47.8009	-49.4155		28.5	-39.8212	-40.0503	-40.2629	-40.6172	-41.3423	-41.0324	-41.1312	-41.496	-40.4538	-40.4201	-40.3557	-40.3688	-40.4974	-40.205	-39.9265	-39.9313	-40.0746	-39.964	-43.1559	-43.1476	-42.9608	-42.9442	-43.4692
28.625	-46.6703	-46.8428	-46.9455	-47.3532	-47.6284	-47.1752	-47.1559	-46.9204	-46.9951	-46.7023	-46.6877	-46.3437	-46.5746	-46.7073	-47.2557	-46.8395	-46.4943	-45.8491	-48.8615	-48.3656	-47.7505	-47.6859	-49.273		28.625	-39.6738	-39.9082	-40.1144	-40.4834	-41.2027	-40.896	-40.987	-41.3108	-40.2919	-40.2641	-40.2182	-40.229	-40.3419	-40.0438	-39.7863	-39.7666	-39.9287	-39.8067	-42.9875	-43.0233	-42.8635	-42.7966	-43.3178
28.75	-46.5304	-46.6974	-46.8127	-47.2926	-47.4961	-47.0136	-47.0092	-46.787	-46.8595	-46.5667	-46.5227	-46.218	-46.427	-46.5845	-47.0974	-46.6645	-46.3136	-45.6471	-48.7285	-48.2638	-47.5879	-47.5785	-49.1506		28.75	-39.5138	-39.757	-40.0031	-40.3158	-41.066	-40.7461	-40.8253	-41.1835	-40.1339	-40.0981	-40.0528	-40.0657	-40.1757	-39.9018	-39.642	-39.6084	-39.78	-39.681	-42.8954	-42.8965	-42.6988	-42.6346	-43.1613
28.875	-46.4199	-46.5898	-46.6933	-47.1456	-47.3485	-46.844	-46.8719	-46.63	-46.698	-46.4329	-46.403	-46.0785	-46.2923	-46.407	-46.9544	-46.532	-46.1966	-45.5113	-48.5918	-48.1134	-47.4833	-47.4127	-49.0372		28.875	-39.362	-39.6183	-39.848	-40.1765	-40.9128	-40.6236	-40.694	-41.0086	-39.996	-39.9666	-39.8944	-39.9314	-40.0447	-39.7616	-39.4796	-39.4935	-39.6376	-39.5179	-42.7148	-42.7397	-42.5567	-42.5013	-43.0445
29	-46.2463	-46.4527	-46.5505	-47.0108	-47.1806	-46.6922	-46.6952	-46.4672	-46.5852	-46.3059	-46.2453	-45.9274	-46.154	-46.2658	-46.7903	-46.3716	-46.0387	-45.3684	-48.4601	-47.9815	-47.307	-47.2603	-48.8643		29	-39.2126	-39.4622	-39.6946	-40.0389	-40.7792	-40.4712	-40.517	-40.8517	-39.8285	-39.7818	-39.7555	-39.7862	-39.8904	-39.6247	-39.3304	-39.3488	-39.486	-39.3605	-42.5947	-42.6202	-42.4146	-42.3663	-42.8931

## Sheet: Figure 4c
Amphibious Epidermal Area Networks for Uninterrupted Wireless Data and Power Transfer
Source Data
Figure	4c
Time (s)	Shoulder (deg)	Elbow (deg)	Wrist (deg)	PRR (%)
0	31.69	85.7877	38.0992	96.8504
0.251524	31.675	89.7665	37.3759	96.875
0.503047	31.5408	86.7316	35.927	96.8992
0.754571	31.3883	90.6046	34.4499	96.9231
1.00609	31.7208	91.5838	33.1984	96.9466
1.25762	32.2009	94.8303	31.9407	96.9697
1.50914	32.29	96.5771	30.7366	96.9925
1.76066	31.7809	99.8589	29.7878	97.0149
2.01219	31.1641	105.62	28.6363	97.037
2.26371	30.9259	113.092	27.8777	97.0588
2.51524	31.18	126.255	26.0938	97.0803
2.76676	31.8233	133.242	21.986	97.1014
3.01828	32.6508	140.749	19.3684	97.1223
3.26981	32.9967	149.095	19.0225	97.1429
3.52133	32.635	147.039	19.1981	97.1631
3.77285	31.9767	146.131	19.1804	97.1831
4.02438	31.4667	141.278	20.2589	97.2028
4.2759	31.075	136.25	23.6054	97.2222
4.52742	30.5651	129.616	27.4277	97.2414
4.77895	29.6634	121.305	29.2444	97.2603
5.03047	28.9716	114.53	30.0916	97.2789
5.28199	29.3016	109.431	31.2894	97.2973
5.53352	30.5334	101.994	33.0369	97.3154
5.78504	32.0033	97.6621	35.3023	97.3333
6.03657	33.5165	94.2744	37.0035	97.351
6.28809	34.8592	89.3164	38.0502	97.3684
6.53961	34.9501	82.6822	38.9869	96.732
6.79114	33.6857	82.4	39.7774	96.1039
7.04266	32.5641	66.3436	39.2256	96.129
7.29418	32.4592	64.8353	38.3049	95.5128
7.54571	33.2075	67.2085	37.9105	95.5414
7.79723	33.5818	68.1171	37.7048	95.5696
8.04875	32.9684	68.1524	35.6216	95.5975
8.30028	31.4792	71.3637	34.6832	95.625
8.5518	30.7316	69.0963	34.5245	95.6522
8.80332	30.536	73.8074	32.9113	95.679
9.05485	29.9801	77.2303	31.7057	95.7055
9.30637	28.73	82.1884	31.4519	95.7317
9.55789	28.9688	81.5972	31.0498	95.7576
9.80942	31.061	87.9845	29.3001	95.7831
10.0609	32.546	89.8723	27.8866	95.8084
10.3125	32.3006	95.5626	27.4666	95.8333
10.564	31.6698	99.8236	27.7637	95.858
10.8155	31.7462	116.056	27.0972	95.8824
11.067	30.8609	119.973	25.4071	95.9064
11.3186	30.0514	124.128	24.5248	95.9302
11.5701	29.756	128.319	27.0401	95.9538
11.8216	29.5442	130.904	28.5244	95.977
12.0731	29.1649	124.587	30.2646	96
12.3247	29.1482	124.305	32.0871	96.0227
12.5762	29.3545	128.319	33.1145	96.0452
12.8277	29.0698	122.875	34.7646	96.0674
13.0792	29.8406	121.023	37.264	96.0894
13.3307	31.7818	116.135	39.6841	96.1111
13.5823	33.9082	118.332	41.0366	95.5801
13.8338	36.3547	82.3111	42.6346	95.6044
14.0853	38.9258	82.3295	44.2285	95.6284
14.3368	40.4202	82.4	44.7932	95.6522
14.5884	39.9448	78.3859	44.5176	95.1351
14.8399	40.0122	75.8011	43.8064	95.1613
15.0914	41.4726	68.4698	43.4807	95.1872
15.3429	42.9409	66.5467	43.3844	94.6809
15.5945	42.7151	70.4903	43.1119	94.709
15.846	40.8233	69.8638	42.7622	94.7368
16.0975	38.9684	93.9132	42.6257	94.2408
16.349	38.8848	86.9432	43.1342	93.75
16.6006	41.0509	58.4917	43.6861	93.7824
16.8521	43.1077	58.8628	43.2525	93.8144
17.1036	43.8055	60.539	43.1671	93.8462
17.3551	44.0507	59.0039	42.8675	93.8776
17.6066	43.9703	62.1446	41.7916	93.401
17.8582	42.3426	70.3139	39.5267	93.4343
18.1097	39.8773	71.4695	37.5009	93.4673
18.3612	38.1733	69.8991	35.927	93.5
18.6127	37.5373	72.237	34.2545	93.5323
18.8643	37.8186	71.54	32.1204	93.5644
19.1158	38.3451	74.716	29.0854	93.5961
19.3673	38.0896	77.2656	25.5404	93.6275
19.6188	37.0951	78.9771	22.6164	93.6585
19.8704	36.8693	82.2589	20.4198	93.6893
20.1219	38.1154	85.6113	18.8406	93.7198
20.3734	39.8058	90.5693	18.329	93.75
20.6249	40.819	94.7951	18.2441	93.7799
20.8765	41.1276	101.394	17.4735	93.8095
21.128	41.6118	102.479	16.9702	93.8389
21.3795	42.5975	108.937	17.485	93.8679
21.631	43.6089	117.247	16.3878	93.8967
21.8825	43.8518	124.023	13.3381	93.9252
22.1341	43.9168	128.319	11.7146	93.9535
22.3856	44.7021	132.509	11.4365	93.9815
22.6371	45.6808	132.686	10.6351	94.0092
22.8886	46.21	131.08	9.49876	94.0367
23.1402	45.9613	131.812	8.63802	94.0639
23.3917	45.539	133.453	7.83153	94.0909
23.6432	45.0265	133.524	6.47318	94.1176
23.8947	44.514	135.129	5.33007	94.1441
24.1463	44.1812	136.003	4.52771	94.1704
24.3978	44.131	132.024	4.22447	94.1964
24.6493	44.4721	128.636	5.47908	94.2222
24.9008	44.367	126.087	7.79565	94.2478
25.1524	43.5107	117.953	8.79127	94.2731
25.4039	42.3283	114.389	9.21064	94.2982
25.6554	40.1102	115.05	8.945	94.3231
25.9069	36.0808	113.48	7.65793	94.3478
26.1584	31.5666	115.818	8.56665	94.3723
26.41	29.4809	116.727	11.0796	94.3966
26.6615	30.427	115.959	13.5049	94.4206
26.913	32.4296	111.91	18.4889	94.4444
27.1645	33.888	109.325	27.4096	94.4681
27.4161	33.7763	104.402	33.4185	94.4915
27.6676	32.8045	96.1623	34.9684	94.0928
27.9191	32.3162	71.7249	32.2216	93.6975
28.1706	32.8899	97.9626	25.9628	93.7238
28.4222	33.2987	107.993	21.2738	93.3333
28.6737	32.8635	182.241	17.7323	93.361
28.9252	32.6437	180.669	17.7991	93.3884
29.1767	33.5293	174.837	19.703	93.4156
29.4283	35.0349	164.957	22.1711	93.4426
29.6798	36.5558	157.308	25.318	93.4694
29.9313	37.9612	148.962	28.3728	93.4959
30.1828	39.9802	136.567	30.2057	93.5223
30.4343	41.8316	126.404	31.9767	93.5484
30.6859	42.3909	125.178	34.3874	93.5743
30.9374	41.6137	121.932	37.9689	93.6
31.1889	40.9889	106.537	40.8794	93.6255
31.4404	40.8135	100.247	42.6258	93.6508
31.692	40.6521	100.803	43.8747	93.6759
31.9435	41.0605	89.5986	43.6016	93.7008
32.195	41.7605	85.0907	43.1494	93.7255
32.4465	41.5165	87.3228	43.3541	93.75
32.6981	41.4994	84.2173	43.6866	93.7743
32.9496	41.9313	76.8508	43.0102	93.7984
33.2011	41.2513	72.5192	43.2311	93.8224
33.4526	39.237	75.5541	45.2199	93.8462
33.7042	37.7182	69.2727	35.1262	93.8697
33.9557	37.2668	69.7933	14.6115	93.5115
34.2072	35.904	136.463	12.8958	93.5361
34.4587	33.7155	138.588	15.9799	93.5606
34.7102	32.0443	139.355	16.1392	93.5849
34.9618	31.1577	142.602	16.1507	93.609
35.2133	30.7367	147.56	16.1793	93.633
35.4648	30.6013	151.786	16.6836	93.6567
35.7163	31.0699	155.976	17.2933	93.6803
35.9679	31.8264	160.166	17.5725	93.7037
36.2194	33.0611	157.132	17.6684	93.7269
36.4709	34.942	155.385	18.6333	93.75
36.7224	37.2791	154.511	20.7201	93.7729
36.974	38.9651	151.265	21.2108	93.7956
37.2255	39.4859	144.701	20.8721	93.8182
37.477	39.497	135.588	21.2983	93.8406
37.7285	39.5556	131.186	21.9486	93.8628
37.9801	40.0271	126.995	22.5186	93.8849
38.2316	40.4304	120.396	22.9458	93.9068
38.4831	39.8997	116.903	20.744	93.9286
38.7346	38.5914	115.156	18.4361	93.5943
38.9861	35.905	103.043	22.5338	93.617
39.2377	34.5983	104.923	21.7826	93.6396
39.4892	36.7154	111.451	23.3896	93.3099
39.7407	40.081	68.381	40.8578	93.3333
39.9922	41.0791	64.8705	49.8483	93.3566
40.2438	39.108	61.5887	49.4098	93.3798
40.4953	37.5548	64.6589	48.0373	93.4028
40.7468	38.161	63.9972	46.4188	93.4256
40.9983	40.3426	63.9619	32.969	93.4483
41.2499	41.8463	66.3704	12.4279	93.1271
41.5014	41.3922	145.956	11.5635	93.1507
41.7529	39.9886	143.828	15.5277	93.1741
42.0044	38.1325	140.37	16.7951	93.1973
42.256	36.0457	129.792	18.1639	93.2203
42.5075	34.0656	118.897	20.3506	93.2432
42.759	33.2833	115.227	24.9012	93.266
43.0105	33.2635	106.255	25.0923	93.2886
43.262	33.066	104.261	22.2652	92.9766
43.5136	32.3139	115.43	30.1436	93
43.7651	32.2198	115.924	32.1711	93.0233
44.0166	32.723	117.529	30.6907	93.0464
44.2681	32.6563	124.023	30.0822	93.0693
44.5197	31.6285	129.122	29.472	93.0921
44.7712	30.8077	133.347	28.7723	93.1148
45.0227	31.0771	136.735	27.5635	93.1373
45.2742	31.7301	144.102	25.5242	93.1596
45.5258	31.8512	150.842	23.8887	93.1818
45.7773	31.449	154.335	22.9372	93.2039
46.0288	31.5448	156.082	22.1655	93.2258
46.2803	31.7386	160.969	21.4474	93.2476
46.5319	31.7983	161.181	21.1091	93.2692
46.7834	32.0121	157.97	20.9416	93.2907
47.0349	32.3531	156.223	21.0064	93.3121
47.2864	32.9333	152.138	21.6749	93.3333
47.538	34.2018	146.342	22.8533	93.3544
47.7895	36.4761	138.87	24.1382	93.3754
48.041	38.5718	140.961	25.3655	93.3962
48.2925	39.4407	135.447	26.2292	93.4169
48.544	40.0066	129.58	27.3845	93.4375
48.7956	41.2556	126.122	28.5364	93.4579
49.0471	43.1686	125.981	29.4523	93.4783
49.2986	45.0087	119.558	30.2241	93.4985
49.5501	45.1235	115.262	30.5852	93.5185
49.8017	43.7459	107.86	30.6355	93.5385
50.0532	42.4171	109.951	31.2579	93.5583
50.3047	42.2523	105.24	32.3968	93.578
50.5562	42.0273	104.226	33.2903	93.5976
50.8078	42.5493	103.388	33.557	93.3131
51.0593	45.2587	98.5355	37.6515	93.0303
51.3108	49.0814	65.4081	46.5696	93.0514
51.5623	48.8165	61.5534	50.6226	93.0723
51.8139	43.7419	66.2645	49.2014	92.7928
52.0654	37.3757	79.3213	45.5549	92.8144
52.3169	32.9199	83.8998	42.98	92.8358
52.5684	30.8106	80.0621	39.8	92.8571
52.8199	29.5004	89.5196	37.5612	92.8783
53.0715	28.5256	91.5485	36.8158	92.8994
53.323	27.664	90.0134	36.9057	92.9204
53.5745	28.2774	93.1541	36.2079	92.9412
53.826	30.0064	104.535	34.1439	92.9619
54.0776	30.8503	108.24	31.6983	92.6901
54.3291	30.1684	122.029	27.515	92.7114
54.5806	29.5226	126.643	23.7089	92.7326
54.8321	29.2664	139.664	21.7378	92.7536
55.0837	28.8981	137.017	21.0747	92.7746
55.3352	30.5095	141.693	20.217	92.7954
55.5867	33.6819	148.327	16.7841	92.8161
55.8382	34.5547	160.652	14.8149	92.8367
56.0898	33.4135	161.181	14.3762	92.8571
56.3413	32.8248	165.998	12.2386	92.8775
56.5928	32.7337	175.041	8.69831	92.8977
56.8443	31.6936	181.851	7.06301	92.9178
57.0958	31.8181	174.908	7.40471	92.9379
57.3474	33.351	171.379	6.5441	92.9577
57.5989	34.5113	178.463	3.82584	92.9775
57.8504	34.9966	169.95	2.55044	92.9972
58.1019	36.4608	159.928	3.49265	93.0168
58.3535	38.2095	155.491	3.3007	93.0362
58.605	38.9787	157.723	3.1603	93.0556
58.8565	40.3515	148.195	5.35795	93.0748
59.108	42.6824	140.546	9.91358	93.0939
59.3596	44.0363	131.398	16.5858	93.1129
59.6111	43.1568	130.207	26.367	93.1319
59.8626	41.3095	114.918	33.8339	93.1507
60.1141	39.8901	106.219	39.156	93.1694
60.3657	38.5033	101.05	41.2377	93.188
60.6172	38.4376	98.4296	41.6055	93.2065
60.8687	39.4192	86.2815	41.8549	93.2249
61.1202	40.3524	82.5411	42.1619	93.2432
61.3717	40.5489	88.0198	42.5205	93.2615
61.6233	41.6303	81.0413	42.9236	93.2796
61.8748	43.4875	70.2871	43.3637	93.2976
62.1263	43.7452	70.6314	43.8328	93.3155
62.3778	41.91	74.6808	44.3228	93.3333
62.6294	41.1516	73.2515	44.8257	93.3511
62.8809	42.0711	70.7725	45.3338	93.3687
63.1324	41.7425	72.2723	45.8398	93.1217
63.3839	39.0613	75.5541	46.3371	93.1398
63.6355	36.3549	77.3009	44.9333	92.8947
63.887	35.0727	83.794	40.8851	92.9134
64.1385	34.7035	82.4705	38.3242	92.9319
64.39	34.7692	84.8085	37.01	92.9504
64.6416	34.7623	87.3228	35.2293	92.9688
64.8931	34.5628	90.6399	33.6259	92.987
65.1446	34.0637	98.8092	33.1631	93.0052
65.3961	34.2199	112.007	31.3135	92.7649
65.6476	35.462	138.262	26.8972	92.7835
65.8992	36.6741	145.813	24.4096	92.8021
66.1507	37.1063	149.307	23.548	92.8205
66.4022	36.6394	153.462	22.0766	92.8389
66.6537	35.5223	160.863	20.1842	92.8571
66.9053	34.4312	165.998	19.5022	92.8753
67.1568	34.2729	171.829	19.0825	92.8934
67.4083	34.7437	173.682	17.985	92.9114
67.6598	35.2587	175.358	17.1806	92.9293
67.9114	35.6236	184.26	16.811	92.9471
68.1629	36.8656	189.465	16.4841	92.9648
68.4144	39.4108	183.254	16.5396	92.9825
68.6659	42.7713	181.366	16.8286	93
68.9175	45.2349	179.69	17.2008	93.0175
69.169	45.9398	180.422	17.5792	93.0348
69.4205	45.6035	174.837	17.7987	93.0521
69.672	45.2374	172.985	18.0326	93.0693
69.9235	45.126	172.111	18.1858	93.0864
70.1751	44.8527	168.865	18.3838	93.1034
70.4266	44.3893	169.527	19.0306	93.1204
70.6781	44.314	162.337	20.1604	93.1373
70.9296	44.6717	158.005	22.4462	93.154
71.1812	44.8182	154.617	25.6783	93.1707
71.4327	44.3728	148.856	28.8764	93.1873
71.6842	44.6862	139.778	31.607	93.2039
71.9357	44.8678	132.165	33.5494	93.2203
72.1873	44.0366	125.425	38.1632	92.9952
72.4388	41.9478	92.2272	46.8926	93.012
72.6903	39.6768	85.1612	50.8636	92.7885
72.9418	38.1118	54.4071	51.245	92.5659
73.1934	36.8166	58.6864	51.2452	92.3445
73.4449	36.1201	59.7362	50.1402	92.1241
73.6964	35.5166	58.9686	35.4178	92.1429
73.9479	34.0136	54.9192	8.20941	91.924
74.1994	31.4746	201.659	-2.56444	91.9431
74.451	30.1702	205.706	-3.04396	91.9622
74.7025	31.7834	205.6	-2.63781	91.9811
74.954	35.0478	203.994	-1.76395	92
75.2055	37.5013	202.318	0.0183846	92.0188
75.4571	38.3365	193.417	4.59284	92.0375
75.7086	38.3596	176.972	13.3849	92.0561
75.9601	37.6823	149.774	24.8678	92.0746
76.2116	36.7214	130.947	36.8791	92.093
76.4632	35.9295	117.326	46.3974	92.1114
76.7147	35.6461	108.734	49.2926	92.1296
76.9662	35.8598	105.17	48.9243	92.1478
77.2177	36.4654	102.62	48.1743	92.1659
77.4693	36.9678	101.711	47.4312	92.1839
77.7208	36.9752	96.8593	46.7987	92.2018
77.9723	36.8033	103.873	46.3792	92.2197
78.2238	37.0522	101.782	46.2465	92.0091
78.4753	37.4403	85.6198	46.4251	92.0273
78.7269	37.0429	94.5481	46.8822	91.8182
78.9784	36.1509	84.5347	47.5381	91.61
79.2299	35.6698	84.879	48.2886	91.4027
79.4814	35.5023	91.3369	49.0317	91.4221
79.733	34.8051	91.619	49.6897	91.4414
79.9845	34.1415	91.619	50.2192	91.4607
80.236	33.4645	88.4078	50.61	91.4798
80.4875	32.2058	90.6751	50.8761	91.2752
80.7391	30.1529	94.7951	51.044	91.2946
80.9906	29.2821	99.7884	49.7768	91.314
81.2421	29.9479	103.211	47.1733	91.3333
81.4936	30.8222	108.169	45.6344	91.3525
81.7452	31.4528	112.395	43.8505	91.3717
81.9967	32.0403	119.797	42.7803	91.3907
82.2482	33.1953	125.734	40.3798	91.4097
82.4997	35.6686	129.995	37.2325	91.4286
82.7512	39.2616	143.819	37.5603	91.4474
83.0028	42.1287	146.828	34.3885	91.4661
83.2543	43.4322	149.342	25.4641	91.4847
83.5058	44.0836	153.462	18.444	91.5033
83.7573	44.4926	160.863	14.2858	91.5217
84.0089	44.2215	174.026	11.4723	91.5401
84.2604	43.2287	181.013	9.05639	91.5584
84.5119	42.4202	185.309	6.82642	91.5767
84.7634	42.2092	193.514	4.99296	91.5948
85.015	42.3733	199.486	3.85297	91.6129
85.2665	42.3423	205.353	3.34135	91.6309
85.518	42.0863	208.811	3.17411	91.6488
85.7695	41.7421	205.741	3.11473	91.6667
86.0211	41.3221	211.22	3.67061	91.6844
86.2726	41.1252	210.664	4.66744	91.7021
86.5241	41.7093	206.614	4.48185	91.7197
86.7756	42.8986	205.635	4.74708	91.7373
87.0271	43.182	203.994	5.22382	91.7548
87.2787	41.906	200.713	5.65782	91.7722
87.5302	40.45	198.163	6.35131	91.7895
87.7817	40.9749	202.071	7.24017	91.8067

## Sheet: Figure 4d
Amphibious Epidermal Area Networks for Uninterrupted Wireless Data and Power Transfer
Source Data
Figure	4d
Time (s)	PRR (%)	Lost Packets
0.923358	100	0
1.23114	100	1
1.53893	100	1
1.84672	100	1
2.1545	100	2
2.46229	100	2
2.77007	100	2
3.07786	100	2
3.38564	100	2
3.69343	100	2
4.00122	100	2
4.309	100	2
4.61679	100	2
4.92457	100	2
5.23236	100	2
5.54015	100	2
5.84793	100	2
6.15572	100	2
6.4635	100	2
6.77129	100	2
7.07908	100	2
7.38686	100	2
7.69465	100	2
8.00243	100	2
8.31022	100	2
8.618	100	2
8.92579	100	2
9.23358	100	2
9.54136	100	2
9.84915	100	2
10.1569	100	2
10.4647	100	2
10.7725	100	2
11.0803	100	2
11.3881	100	2
11.6959	100	2
12.0036	100	2
12.3114	100	2
12.6192	100	2
12.927	100	2
13.2348	100	2
13.5426	100	2
13.8504	100	2
14.1582	100	2
14.4659	100	2
14.7737	100	2
15.0815	100	2
15.3893	100	2
15.6971	100	2
16.0049	100	2
16.3127	100	2
16.6204	100	2
16.9282	100	2
17.236	100	2
17.5438	100	2
17.8516	100	2
18.1594	100	2
18.4672	100	2
18.7749	100	2
19.0827	100	2
19.3905	100	2
19.6983	100	2
20.0061	100	2
20.3139	100	2
20.6217	100	2
20.9294	100	2
21.2372	100	2
21.545	100	2
21.8528	100	2
22.1606	100	2
22.4684	100	2
22.7762	100	2
23.0839	100	2
23.3917	100	2
23.6995	100	2
24.0073	100	2
24.3151	100	2
24.6229	100	2
24.9307	100	2
25.2384	100	2
25.5462	100	2
25.854	100	2
26.1618	100	2
26.4696	100	2
26.7774	100	2
27.0852	100	2
27.3929	100	2
27.7007	100	2
28.0085	100	2
28.3163	100	2
28.6241	100	2
28.9319	100	2
29.2397	100	2
29.5474	100	2
29.8552	100	2
30.163	100	2
30.4708	100	2
30.7786	100	2
31.0864	100	2
31.3942	100	2
31.7019	100	2
32.0097	100	2
32.3175	100	2
32.6253	100	2
32.9331	100	2
33.2409	100	2
33.5487	100	2
33.8564	100	2
34.1642	100	2
34.472	100	2
34.7798	100	2
35.0876	100	2
35.3954	99.1228	3
35.7032	99.1304	3
36.0109	99.1379	3
36.3187	99.1453	3
36.6265	99.1525	3
36.9343	99.1597	3
37.2421	99.1667	3
37.5499	99.1736	3
37.8577	99.1803	3
38.1655	98.374	4
38.4732	98.3871	4
38.781	98.4	4
39.0888	98.4127	4
39.3966	98.4252	4
39.7044	98.4375	4
40.0122	98.4496	4
40.32	98.4615	4
40.6277	98.4733	4
40.9355	98.4848	4
41.2433	98.4962	4
41.5511	98.5075	4
41.8589	98.5185	4
42.1667	98.5294	4
42.4745	98.5401	4
42.7822	98.5507	4
43.09	98.5612	4
43.3978	98.5714	4
43.7056	98.5816	4
44.0134	98.5915	4
44.3212	98.6014	4
44.629	98.6111	4
44.9367	98.6207	4
45.2445	98.6301	4
45.5523	98.6395	4
45.8601	98.6486	4
46.1679	98.6577	4
46.4757	98.6667	4
46.7835	98.6755	4
47.0912	98.6842	4
47.399	98.6928	4
47.7068	98.7013	4
48.0146	98.7097	4
48.3224	98.7179	4
48.6302	98.7261	4
48.938	98.7342	4
49.2457	98.7421	4
49.5535	98.75	4
49.8613	98.7578	4
50.1691	98.7654	4
50.4769	98.773	4
50.7847	98.7805	4
51.0925	98.7879	4
51.4002	98.7952	4
51.708	98.8024	4
52.0158	98.8095	4
52.3236	98.8166	4
52.6314	98.8235	4
52.9392	98.8304	4
53.247	98.8372	4
53.5547	98.8439	4
53.8625	98.8506	4
54.1703	98.8571	4
54.4781	98.8636	4
54.7859	98.8701	4
55.0937	98.8764	4
55.4015	98.8827	4
55.7092	98.8889	4
56.017	98.895	4
56.3248	98.9011	4
56.6326	98.9071	4
56.9404	98.913	4
57.2482	98.9189	4
57.556	98.9247	4
57.8637	98.9305	4
58.1715	98.9362	4
58.4793	98.9418	4
58.7871	98.9474	4
59.0949	98.9529	4
59.4027	98.9583	4
59.7105	98.9637	4
60.0182	98.9691	4
60.326	98.9744	4
60.6338	98.9796	4
60.9416	98.9848	4
61.2494	98.9899	4
61.5572	98.995	4
61.865	99	4
62.1727	99.005	4
62.4805	99.0099	4
62.7883	99.0148	4
63.0961	99.0196	4
63.4039	99.0244	4
63.7117	99.0291	4
64.0195	99.0338	4
64.3273	99.0385	4
64.635	99.0431	4
64.9428	98.5714	5
65.2506	98.5782	5
65.5584	98.5849	5
65.8662	98.5915	5
66.174	98.5981	5
66.4818	98.6047	5
66.7895	98.6111	5
67.0973	98.6175	5
67.4051	98.6239	5
67.7129	98.6301	5
68.0207	98.6364	5
68.3285	98.6425	5
68.6363	98.6486	5
68.944	98.6547	5
69.2518	98.2143	6
69.5596	98.2222	6
69.8674	98.2301	6
70.1752	98.2379	6
70.483	98.2456	6
70.7908	98.2533	6
71.0985	98.2609	6
71.4063	98.2684	6
71.7141	98.2759	6
72.0219	98.2833	6
72.3297	98.2906	6
72.6375	98.2979	6
72.9453	98.3051	6
73.253	98.3122	6
73.5608	98.3193	6
73.8686	98.3264	6
74.1764	97.9167	7
74.4842	97.9253	7
74.792	97.9339	7
75.0998	97.9424	7
75.4075	97.9508	7
75.7153	97.9592	7
76.0231	97.9675	7
76.3309	97.9757	7
76.6387	97.9839	7
76.9465	97.992	7
77.2543	98	7
77.562	98.008	7
77.8698	98.0159	7
78.1776	98.0237	7
78.4854	98.0315	7
78.7932	98.0392	7
79.101	98.0469	7
79.4088	98.0545	7
79.7165	98.062	7
80.0243	98.0695	7
80.3321	98.0769	7
80.6399	98.0843	7
80.9477	98.0916	7
81.2555	98.0989	7
81.5633	98.1061	7
81.871	98.1132	7
82.1788	98.1203	7
82.4866	98.1273	7
82.7944	98.1343	7
83.1022	98.1413	7
83.41	98.1481	7
83.7178	98.155	7
84.0255	98.1618	7
84.3333	98.1685	7
84.6411	98.1752	7
84.9489	98.1818	7
85.2567	98.1884	7
85.5645	98.1949	7
85.8723	98.2014	7
86.18	98.2079	7
86.4878	98.2143	7
86.7956	98.2206	7
87.1034	98.227	7
87.4112	98.2332	7
87.719	98.2394	7
88.0268	98.2456	7
88.3345	98.2517	7
88.6423	97.9094	8
88.9501	97.9167	8
89.2579	97.9239	8
89.5657	97.931	8
89.8735	97.9381	8
90.1813	97.9452	8
90.4891	97.9522	8
90.7968	97.9592	8
91.1046	97.9661	8
91.4124	97.6351	9
91.7202	97.6431	9
92.028	97.651	9
92.3358	97.6589	9
92.6436	97.6667	9
92.9513	97.6744	9
93.2591	97.6821	9
93.5669	97.6898	9
93.8747	97.6974	9
94.1825	97.7049	9
94.4903	97.7124	9
94.7981	97.7199	9
95.1058	97.7273	9
95.4136	97.7346	9
95.7214	97.7419	9
96.0292	97.7492	9
96.337	97.7564	9
96.6448	97.7636	9
96.9526	97.7707	9
97.2603	97.7778	9
97.5681	97.7848	9
97.8759	97.7918	9
98.1837	97.7987	9
98.4915	97.8056	9
98.7993	97.8125	9
99.1071	97.8193	9
99.4148	97.8261	9
99.7226	97.8328	9
100.03	97.8395	9
100.338	97.8462	9
100.646	97.8528	9
100.954	97.8593	9
101.262	97.8659	9
101.569	97.8723	9
101.877	97.8788	9
102.185	97.8852	9
102.493	97.8916	9
102.8	97.8979	9
103.108	97.9042	9
103.416	97.9104	9
103.724	97.9167	9
104.032	97.9228	9
104.339	97.929	9
104.647	97.9351	9
104.955	97.9412	9
105.263	97.9472	9
105.571	97.9532	9
105.878	97.9592	9
106.186	97.9651	9
106.494	97.971	9
106.802	97.9769	9
107.109	97.9827	9
107.417	97.9885	9
107.725	97.9943	9
108.033	98	9
108.341	98.0057	9
108.648	98.0114	9
108.956	98.017	9
109.264	98.0226	9
109.572	98.0282	9
109.88	98.0337	9
110.187	98.0392	9
110.495	97.7654	10
110.803	97.7716	10
111.111	97.7778	10
111.418	97.7839	10
111.726	97.7901	10
112.034	97.7961	10
112.342	97.8022	10
112.65	97.8082	10
112.957	97.8142	10
113.265	97.8202	10
113.573	97.8261	10
113.881	97.832	10
114.189	97.8378	10
114.496	97.8437	10
114.804	97.8495	10
115.112	97.8552	10
115.42	97.861	10
115.727	97.6	11
116.035	97.6064	11
116.343	97.6127	11
116.651	97.619	11
116.959	97.6253	11
117.266	97.6316	11
117.574	97.6378	11
117.882	97.644	11
118.19	97.6501	11
118.498	97.6562	11
118.805	97.6623	11
119.113	97.6684	11
119.421	97.6744	11
119.729	97.6804	11
120.036	97.6864	11
120.344	97.6923	11
120.652	97.6982	11
120.96	97.7041	11
121.268	97.7099	11
121.575	97.7157	11
121.883	97.7215	11
122.191	97.7273	11
122.499	97.733	11
122.807	97.7387	11
123.114	97.7444	11
123.422	97.75	11
123.73	97.7556	11
124.038	97.7612	11
124.345	97.7667	11
124.653	97.7723	11
124.961	97.7778	11
125.269	97.7833	11
125.577	97.7887	11
125.884	97.7941	11
126.192	97.7995	11
126.5	97.8049	11
126.808	97.8102	11
127.116	97.8155	11
127.423	97.8208	11
127.731	97.8261	11
128.039	97.8313	11
128.347	97.8365	11
128.655	97.8417	11
128.962	97.8469	11
129.27	97.852	11
129.578	97.8571	11
129.886	97.8622	11
130.193	97.8673	11
130.501	97.8723	11
130.809	97.8774	11
131.117	97.8824	11
131.425	97.8873	11
131.732	97.8923	11
132.04	97.8972	11
132.348	97.9021	11
132.656	97.907	11
132.964	97.9118	11
133.271	97.9167	11
133.579	97.9215	11
133.887	97.9263	11
134.195	97.931	11
134.502	97.9358	11
134.81	97.9405	11
135.118	97.9452	11
135.426	97.9499	11
135.734	97.9545	11
136.041	97.9592	11
136.349	97.9638	11
136.657	97.9684	11
136.965	97.973	11
137.273	97.9775	11
137.58	97.9821	11
137.888	97.7629	12
138.196	97.7679	12
138.504	97.7728	12
138.811	97.7778	12
139.119	97.7827	12
139.427	97.7876	12
139.735	97.7925	12
140.043	97.7974	12
140.35	97.8022	12
140.658	97.807	12
140.966	97.8118	12
141.274	97.8166	12
141.582	97.8214	12
141.889	97.8261	12
142.197	97.8308	12
142.505	97.8355	12
142.813	97.8402	12
143.12	97.8448	12
143.428	97.8495	12
143.736	97.8541	12
144.044	97.8587	12
144.352	97.8632	12
144.659	97.8678	12
144.967	97.8723	12
145.275	97.8769	12
145.583	97.8814	12
145.891	97.8858	12
146.198	97.8903	12
146.506	97.8947	12
146.814	97.8992	12
147.122	97.9036	12
147.429	97.9079	12
147.737	97.9123	12
148.045	97.9167	12
148.353	97.921	12
148.661	97.9253	12
148.968	97.9296	12
149.276	97.9339	12
149.584	97.9381	12
149.892	97.9424	12
150.2	97.9466	12
150.507	97.9508	12
150.815	97.955	12
151.123	97.9592	12
151.431	97.9633	12
151.738	97.9675	12
152.046	97.9716	12
152.354	97.9757	12
152.662	97.9798	12
152.97	97.9839	12
153.277	97.9879	12
153.585	97.992	12
153.893	97.996	12
154.201	98	12
154.509	98.004	12
154.816	98.008	12
155.124	98.0119	12
155.432	98.0159	12
155.74	98.0198	12
156.047	98.0237	12
156.355	98.0276	12
156.663	98.0315	12
156.971	98.0354	12
157.279	98.0392	12
157.586	98.0431	12
157.894	98.0469	12
158.202	98.0507	12
158.51	98.0545	12
158.818	98.0583	12
159.125	98.062	12
159.433	98.0658	12
159.741	98.0695	12
160.049	98.0732	12
160.356	98.0769	12
160.664	98.0806	12
160.972	98.0843	12
161.28	98.088	12
161.588	97.9008	13
161.895	97.9048	13
162.203	97.9087	13
162.511	97.9127	13
162.819	97.9167	13
163.127	97.9206	13
163.434	97.9245	13
163.742	97.9284	13
164.05	97.9323	13
164.358	97.9362	13
164.665	97.9401	13
164.973	97.9439	13
165.281	97.9478	13
165.589	97.9516	13
165.897	97.9554	13
166.204	97.9592	13
166.512	97.963	13
166.82	97.9667	13
167.128	97.9705	13
167.436	97.9742	13
167.743	97.9779	13
168.051	97.9817	13
168.359	97.9853	13
168.667	97.989	13
168.974	97.9927	13
169.282	97.9964	13
169.59	98	13
169.898	98.0036	13
170.206	98.0072	13
170.513	98.0108	13
170.821	98.0144	13
171.129	98.018	13
171.437	98.0216	13
171.745	98.0251	13
172.052	98.0287	13
172.36	98.0322	13
172.668	98.0357	13
172.976	98.0392	13
173.283	97.8648	14
173.591	97.8686	14
173.899	97.8723	14
174.207	97.8761	14
174.515	97.8799	14
174.822	97.8836	14
175.13	97.8873	14
175.438	97.891	14
175.746	97.8947	14
176.054	97.8984	14
176.361	97.9021	14
176.669	97.9058	14
176.977	97.9094	14
177.285	97.913	14
177.592	97.9167	14
177.9	97.9203	14
178.208	97.9239	14
178.516	97.9275	14
178.824	97.931	14
179.131	97.9346	14
179.439	97.7663	15
179.747	97.7702	15
180.055	97.6027	16
180.363	97.6068	16
180.67	97.6109	16
180.978	97.615	16
181.286	97.619	16
181.594	97.6231	16
181.901	97.6271	16
182.209	97.6311	16
182.517	97.6351	16
182.825	97.6391	16
183.133	97.6431	16
183.44	97.6471	16
183.748	97.651	16
184.056	97.6549	16
184.364	97.6589	16
184.672	97.6628	16
184.979	97.6667	16
185.287	97.6705	16
185.595	97.6744	16
185.903	97.6783	16
186.21	97.6821	16
186.518	97.686	16
186.826	97.6898	16
187.134	97.5288	17
187.442	97.5329	17
187.749	97.5369	17
188.057	97.541	17
188.365	97.545	17
188.673	97.549	17
188.981	97.553	17
189.288	97.557	17
189.596	97.561	17
189.904	97.5649	17
190.212	97.5689	17
190.519	97.5728	17
190.827	97.5767	17
191.135	97.5806	17
191.443	97.5845	17
191.751	97.5884	17
192.058	97.5923	17
192.366	97.5962	17
192.674	97.6	17
192.982	97.6038	17
193.29	97.6077	17
193.597	97.6115	17
193.905	97.6153	17
194.213	97.619	17
194.521	97.6228	17
194.828	97.6266	17
195.136	97.6303	17
195.444	97.4763	18
195.752	97.4803	18
196.06	97.4843	18
196.367	97.4882	18
196.675	97.4922	18
196.983	97.4961	18
197.291	97.5	18
197.599	97.5039	18
197.906	97.5078	18
198.214	97.5117	18
198.522	97.5155	18
198.83	97.5194	18
199.137	97.5232	18
199.445	97.527	18
199.753	97.5309	18
200.061	97.5347	18
200.369	97.5385	18
200.676	97.5422	18
200.984	97.546	18
201.292	97.5498	18
201.6	97.5535	18
201.908	97.5573	18
202.215	97.561	18
202.523	97.5647	18
202.831	97.5684	18
203.139	97.5721	18
203.446	97.5758	18
203.754	97.5794	18
204.062	97.5831	18
204.37	97.5867	18
204.678	97.5904	18
204.985	97.594	18
205.293	97.5976	18
205.601	97.6012	18
205.909	97.6048	18
206.217	97.6084	18
206.524	97.6119	18
206.832	97.6155	18
207.14	97.619	18
207.448	97.6226	18
207.755	97.6261	18
208.063	97.6296	18
208.371	97.6331	18
208.679	97.6366	18
208.987	97.6401	18
209.294	97.6436	18
209.602	97.6471	18
209.91	97.5037	19
210.218	97.5073	19
210.526	97.511	19
210.833	97.5146	19
211.141	97.5182	19
211.449	97.5219	19
211.757	97.5255	19
212.064	97.5291	19
212.372	97.5327	19
212.68	97.5362	19
212.988	97.5398	19
213.296	97.5434	19
213.603	97.5469	19
213.911	97.5504	19
214.219	97.554	19
214.527	97.5575	19
214.835	97.561	19
215.142	97.5645	19
215.45	97.568	19
215.758	97.5714	19
216.066	97.5749	19
216.373	97.4359	20
216.681	97.2973	21
216.989	97.3011	21
217.297	97.305	21
217.605	97.3088	21
217.912	97.3126	21
218.22	97.3164	21
218.528	97.3202	21
218.836	97.3239	21
219.144	97.3277	21
219.451	97.3315	21
219.759	97.3352	21
220.067	97.3389	21
220.375	97.3427	21
220.682	97.3464	21
220.99	97.3501	21
221.298	97.3538	21
221.606	97.3574	21
221.914	97.3611	21
222.221	97.3648	21
222.529	97.3684	21
222.837	97.3721	21
223.145	97.3757	21
223.453	97.3793	21
223.76	97.3829	21
224.068	97.3865	21
224.376	97.3901	21
224.684	97.3937	21
224.991	97.3973	21
225.299	97.4008	21
225.607	97.4044	21
225.915	97.4079	21
226.223	97.4114	21
226.53	97.415	21
226.838	97.4185	21
227.146	97.422	21
227.454	97.4255	21
227.762	97.429	21
228.069	97.4324	21
228.377	97.3009	22
228.685	97.3046	22
228.993	97.3082	22
229.3	97.3118	22
229.608	97.1812	23
229.916	97.185	23
230.224	97.1888	23
230.532	97.1925	23
230.839	97.1963	23
231.147	97.2	23
231.455	97.2037	23
231.763	97.2074	23
232.071	97.2112	23
232.378	97.2149	23
232.686	97.2185	23
232.994	97.0899	24
233.302	97.0938	24
233.609	97.0976	24
233.917	97.1014	24
234.225	97.1053	24
234.533	97.1091	24
234.841	97.1129	24
235.148	97.1166	24
235.456	97.1204	24
235.764	97.1242	24
236.072	97.1279	24
236.38	97.1317	24
236.687	97.1354	24
236.995	97.0091	25
237.303	97.013	25
237.611	97.0169	25
237.918	97.0207	25
238.226	97.0246	25
238.534	97.0284	25
238.842	97.0323	25
239.15	97.0361	25
239.457	97.0399	25
239.765	97.0437	25
240.073	97.0475	25
240.381	97.0513	25
240.689	97.0551	25
240.996	97.0588	25
241.304	97.0626	25
241.612	97.0663	25
241.92	97.0701	25
242.227	97.0738	25
242.535	97.0775	25
242.843	97.0812	25
243.151	97.0849	25
243.459	97.0886	25
243.766	97.0923	25
244.074	97.096	25
244.382	97.0996	25
244.69	97.1033	25
244.998	97.1069	25
245.305	97.1106	25
245.613	97.1142	25
245.921	97.1178	25
246.229	97.1214	25
246.536	97.125	25
246.844	97.1286	25
247.152	97.1322	25
247.46	97.1357	25
247.768	97.1393	25
248.075	97.1429	25
248.383	97.1464	25
248.691	97.1499	25
248.999	97.1535	25
249.307	97.157	25
249.614	97.1605	25
249.922	97.164	25
250.23	97.0443	26
250.538	97.048	26
250.845	97.0516	26
251.153	97.0552	26
251.461	97.0588	26
251.769	97.0624	26
252.077	97.066	26
252.384	97.0696	26
252.692	97.0732	26
253	97.0767	26

## Sheet: Figure 4e
Amphibious Epidermal Area Networks for Uninterrupted Wireless Data and Power Transfer
Source Data
Figure	4e
Packet number	Dry RSSI (dBm)	Wet RSSI (dBm)
1	-71	-73
2	-73	-74
3	-68	-82
4	-77	-76
5	-72	-74
6	-72	-83
7	-68	-77
8	-71	-77
9	-71	-76
10	-74	disconnected
11	-80	disconnected
12	-77	disconnected
13	-75	disconnected
14	-76	disconnected
15	-75	disconnected
16	-74	disconnected
17	-72	disconnected
18	-73	disconnected
19	-74	disconnected
20	-80	disconnected
